# Supplementary material for: Comparative Genomics Reveals Novel Species and Insights into the Biotechnological Potential, Virulence, and Resistance of Alcaligenes
Source: Genes (Basel). 2023 Sep 10;14(9):1783. doi: 10.3390/genes14091783 (PMC10530903; doi:10.3390/genes14091783)
Supplement: Supplementary file 1 [file genes-14-01783-s001.zip]

Archive with 4 entries (4 files):
- Supplementary_Figures_Alcaligenes.pdf
- Suppl_Table-S1.xlsx
- Suppl_Table-S2.xlsx
- Suppl_Table-S3.xlsx
