# Supplementary material for: Comparative Genomics Reveals Novel Species and Insights into the Biotechnological Potential, Virulence, and Resistance of Alcaligenes
Source: Genes (Basel). 2023 Sep 10;14(9):1783. doi: 10.3390/genes14091783 (PMC10530903; doi:10.3390/genes14091783)
Supplement: Supplementary file 1 [file genes-14-01783-s001.zip › Suppl_Table-S1.xlsx]

## Sheet: A1_A. faecalis
Gene	Non-unique Gene name	Annotation	Number_pos_present_in	Number_neg_present_in	Number_pos_not_present_in	Number_neg_not_present_in	Sensitivity	Specificity	Naive_p	Benjamini_H_p
hdl IVa		(S)-2-haloacid dehalogenase 4A	8	0	11	45	42.10526315789473	100.0	1.7076180783130714e-05	0.0009677352005007063
bdcA		Cyclic-di-GMP-binding biofilm dispersal mediator protein	7	0	12	45	36.84210526315789	100.0	8.111185871987073e-05	0.0035197911721068474
fptA_1		Fe(3+)-pyochelin receptor	6	0	13	45	31.57894736842105	100.0	0.00036188367736557554	0.010370357154393136
gdx		Guanidinium exporter	7	0	12	45	36.84210526315789	100.0	8.111185871987073e-05	0.0035197911721068474
group_8896	cdhR	HTH-type transcriptional regulator CdhR	8	0	11	45	42.10526315789473	100.0	1.7076180783130714e-05	0.0009677352005007063
comR		HTH-type transcriptional repressor ComR	8	0	11	45	42.10526315789473	100.0	1.7076180783130714e-05	0.0009677352005007063
group_2466		hypothetical protein	19	0	0	45	100.0	100.0	1.1468050190536203e-16	8.708837314693192e-13
group_162		hypothetical protein	5	0	14	45	26.31578947368421	100.0	0.001525081211754935	0.02439058794098846
group_4696		hypothetical protein	5	0	14	45	26.31578947368421	100.0	0.001525081211754935	0.02439058794098846
group_5323		hypothetical protein	5	0	14	45	26.31578947368421	100.0	0.001525081211754935	0.02439058794098846
group_5428		hypothetical protein	5	0	14	45	26.31578947368421	100.0	0.001525081211754935	0.02439058794098846
group_6251		hypothetical protein	5	0	14	45	26.31578947368421	100.0	0.001525081211754935	0.02439058794098846
group_8008		hypothetical protein	5	0	14	45	26.31578947368421	100.0	0.001525081211754935	0.02439058794098846
group_8309		hypothetical protein	5	0	14	45	26.31578947368421	100.0	0.001525081211754935	0.02439058794098846
group_9035		hypothetical protein	5	0	14	45	26.31578947368421	100.0	0.001525081211754935	0.02439058794098846
group_9132		hypothetical protein	5	0	14	45	26.31578947368421	100.0	0.001525081211754935	0.02439058794098846
group_4066		hypothetical protein	6	0	13	45	31.57894736842105	100.0	0.00036188367736557554	0.010370357154393136
group_4098		hypothetical protein	6	0	13	45	31.57894736842105	100.0	0.00036188367736557554	0.010370357154393136
group_7386		hypothetical protein	6	0	13	45	31.57894736842105	100.0	0.00036188367736557554	0.010370357154393136
group_9130		hypothetical protein	6	0	13	45	31.57894736842105	100.0	0.00036188367736557554	0.010370357154393136
group_3460		hypothetical protein	7	0	12	45	36.84210526315789	100.0	8.111185871987073e-05	0.0035197911721068474
group_4727		hypothetical protein	7	0	12	45	36.84210526315789	100.0	8.111185871987073e-05	0.0035197911721068474
group_6346		hypothetical protein	7	0	12	45	36.84210526315789	100.0	8.111185871987073e-05	0.0035197911721068474
group_7115		hypothetical protein	8	0	11	45	42.10526315789473	100.0	1.7076180783130714e-05	0.0009677352005007063
pncA		hypothetical protein	8	0	11	45	42.10526315789473	100.0	1.7076180783130714e-05	0.0009677352005007063
group_9114		hypothetical protein	8	0	11	45	42.10526315789473	100.0	1.7076180783130714e-05	0.0009677352005007063
group_2494		hypothetical protein	10	0	9	45	52.63157894736842	100.0	6.098635993975232e-07	5.2037125548593165e-05
group_5327		hypothetical protein	11	0	8	45	57.89473684210527	100.0	1.0164393323292076e-07	1.0430865256362166e-05
group_7012		hypothetical protein	14	0	5	45	73.68421052631578	100.0	2.4298046021700365e-10	6.79642308751889e-08
group_7018		hypothetical protein	16	0	3	45	84.21052631578947	100.0	1.9835139609551507e-12	2.7107707614868214e-09
group_1265		hypothetical protein	18	0	1	45	94.73684210526315	100.0	5.275303087646663e-15	2.003032582379438e-11
algA		Alginate biosynthesis protein AlgA	10	4	9	41	52.63157894736842	91.11111111111111	0.0003110911634520429	0.009086254981749285
fptA_2		Fe(3+)-pyochelin receptor	10	4	9	41	52.63157894736842	91.11111111111111	0.0003110911634520429	0.009086254981749285
group_6207		hypothetical protein	10	4	9	41	52.63157894736842	91.11111111111111	0.0003110911634520429	0.009086254981749285
group_1753		hypothetical protein	16	4	3	41	84.21052631578947	91.11111111111111	7.483361471332477e-09	1.1365729402659768e-06
group_4643		hypothetical protein	17	4	2	41	89.47368421052632	91.11111111111111	6.263682727343071e-10	1.3990119597483317e-07
group_4642		hypothetical protein	18	4	1	41	94.73684210526315	91.11111111111111	3.5409898573318465e-11	2.203335840617374e-08
group_4067	fecR_3	Protein FecR	10	4	9	41	52.63157894736842	91.11111111111111	0.0003110911634520429	0.009086254981749285
group_2907	fecI_3	putative RNA polymerase sigma factor FecI	10	4	9	41	52.63157894736842	91.11111111111111	0.0003110911634520429	0.009086254981749285
wecA_2		UDP-N-acetylgalactosamine-undecaprenyl-phosphate N-acetylgalactosaminephosphotransferase	10	4	9	41	52.63157894736842	91.11111111111111	0.0003110911634520429	0.009086254981749285
group_8087	actP_2	Cation/acetate symporter ActP	10	3	9	42	52.63157894736842	93.33333333333333	0.00010565422159431933	0.0036636445606724245
group_5398	rmlD	dTDP-4-dehydrorhamnose reductase	10	3	9	42	52.63157894736842	93.33333333333333	0.00010565422159431933	0.0036636445606724245
group_6144	hmp_1	Flavohemoprotein	10	3	9	42	52.63157894736842	93.33333333333333	0.00010565422159431933	0.0036636445606724245
group_2066		hypothetical protein	10	3	9	42	52.63157894736842	93.33333333333333	0.00010565422159431933	0.0036636445606724245
group_6122		hypothetical protein	15	3	4	42	78.94736842105263	93.33333333333333	1.5539228191944817e-08	2.15613279647208e-06
group_9018	yjcH_2	Inner membrane protein YjcH	10	3	9	42	52.63157894736842	93.33333333333333	0.00010565422159431933	0.0036636445606724245
group_3456		hypothetical protein	19	2	0	43	100.0	95.55555555555556	2.4082905400125953e-14	6.096186120285216e-11
group_5377		hypothetical protein	7	2	12	43	36.84210526315789	95.55555555555556	0.0019381465188853212	0.029377813701427405
group_7114		hypothetical protein	7	2	12	43	36.84210526315789	95.55555555555556	0.0019381465188853212	0.029377813701427405
group_6128		hypothetical protein	8	2	11	43	42.10526315789473	95.55555555555556	0.0005220432410842792	0.013725504669365268
group_4687		hypothetical protein	12	2	7	43	63.1578947368421	95.55555555555556	1.0681421031139464e-06	8.629224607497137e-05
group_3465		hypothetical protein	16	2	3	43	84.21052631578947	95.55555555555556	2.684918259488632e-10	6.79642308751889e-08
group_5326		hypothetical protein	16	2	3	43	84.21052631578947	95.55555555555556	2.684918259488632e-10	6.79642308751889e-08
group_8732	fecR_6	Protein FecR	9	2	10	43	47.368421052631575	95.55555555555556	0.00012868121947287717	0.004362523128022452
pbuE		Purine efflux pump PbuE	13	2	6	43	68.42105263157895	95.55555555555556	1.7168999318933494e-07	1.6715561644612943e-05
fecI_8		putative RNA polymerase sigma factor FecI	9	2	10	43	47.368421052631575	95.55555555555556	0.00012868121947287717	0.004362523128022452
smtB_3		Succinyl-CoA--L-malate CoA-transferase beta subunit	8	2	11	43	42.10526315789473	95.55555555555556	0.0005220432410842792	0.013725504669365268
acuR		Transcriptional regulator AcuR	8	2	11	43	42.10526315789473	95.55555555555556	0.0005220432410842792	0.013725504669365268
ped_1		(S)-1-Phenylethanol dehydrogenase	14	1	5	44	73.68421052631578	97.77777777777777	3.3045342589512437e-09	5.22804857551578e-07
group_6194	dhbE_2	2,3-dihydroxybenzoate-AMP ligase	14	1	5	44	73.68421052631578	97.77777777777777	3.3045342589512437e-09	5.22804857551578e-07
group_9285	pcaK	4-hydroxybenzoate transporter PcaK	15	1	4	44	78.94736842105263	97.77777777777777	3.5901602693288037e-10	8.261720328873617e-08
relJ		Antitoxin RelJ	7	1	12	44	36.84210526315789	97.77777777777777	0.0005293616042770507	0.013725504669365268
rhaS_1		HTH-type transcriptional activator RhaS	14	1	5	44	73.68421052631578	97.77777777777777	3.3045342589512437e-09	5.22804857551578e-07
gbpR_3		HTH-type transcriptional regulator GbpR	16	1	3	44	84.21052631578947	97.77777777777777	3.1736223375282276e-11	2.203335840617374e-08
group_3492		hypothetical protein	6	1	13	44	31.57894736842105	97.77777777777777	0.00204651458923982	0.030897081094805552
group_6132		hypothetical protein	7	1	12	44	36.84210526315789	97.77777777777777	0.0005293616042770507	0.013725504669365268
group_7175		hypothetical protein	7	1	12	44	36.84210526315789	97.77777777777777	0.0005293616042770507	0.013725504669365268
group_7413		hypothetical protein	8	1	11	44	42.10526315789473	97.77777777777777	0.00012685162867468467	0.0043392399466466456
group_1331		hypothetical protein	9	1	10	44	47.368421052631575	97.77777777777777	2.8053725572286014e-05	0.001469241324109931
group_1823		hypothetical protein	10	1	9	44	52.63157894736842	97.77777777777777	5.692060261043539e-06	0.00036323954304508097
group_5415		hypothetical protein	10	1	9	44	52.63157894736842	97.77777777777777	5.692060261043539e-06	0.00036323954304508097
group_5333		hypothetical protein	14	1	5	44	73.68421052631578	97.77777777777777	3.3045342589512437e-09	5.22804857551578e-07
group_5378		hypothetical protein	14	1	5	44	73.68421052631578	97.77777777777777	3.3045342589512437e-09	5.22804857551578e-07
group_7112		hypothetical protein	14	1	5	44	73.68421052631578	97.77777777777777	3.3045342589512437e-09	5.22804857551578e-07
group_7113		hypothetical protein	14	1	5	44	73.68421052631578	97.77777777777777	3.3045342589512437e-09	5.22804857551578e-07
group_8543		hypothetical protein	14	1	5	44	73.68421052631578	97.77777777777777	3.3045342589512437e-09	5.22804857551578e-07
group_4722		hypothetical protein	15	1	4	44	78.94736842105263	97.77777777777777	3.5901602693288037e-10	8.261720328873617e-08
group_8362		hypothetical protein	16	1	3	44	84.21052631578947	97.77777777777777	3.1736223375282276e-11	2.203335840617374e-08
group_7027		hypothetical protein	17	1	2	44	89.47368421052632	97.77777777777777	2.141773053584531e-12	2.7107707614868214e-09
group_3463		hypothetical protein	18	1	1	44	94.73684210526315	97.77777777777777	9.816650963098985e-14	1.8636911853443423e-10
group_3328		Outer membrane porin protein 32	13	1	6	44	68.42105263157895	97.77777777777777	2.5755928783002447e-08	3.104611479017787e-06
group_2393	fecR_5	Protein FecR	8	1	11	44	42.10526315789473	97.77777777777777	0.00012685162867468467	0.0043392399466466456
aldA_2		Putative aldehyde dehydrogenase AldA	13	1	6	44	68.42105263157895	97.77777777777777	2.5755928783002447e-08	3.104611479017787e-06
rbn_2		Ribonuclease BN	16	1	3	44	84.21052631578947	97.77777777777777	3.1736223375282276e-11	2.203335840617374e-08
sdgC		Salicyloyl-CoA 5-hydroxylase	15	1	4	44	78.94736842105263	97.77777777777777	3.5901602693288037e-10	8.261720328873617e-08
group_3187	sstT	Serine/threonine transporter SstT	9	1	10	44	47.368421052631575	97.77777777777777	2.8053725572286014e-05	0.001469241324109931

## Sheet: A2_A. ammonioxidans
Gene	Non-unique Gene name	Annotation	Number_pos_present_in	Number_neg_present_in	Number_pos_not_present_in	Number_neg_not_present_in	Sensitivity	Specificity	Naive_p	Benjamini_H_p
aspT	aspT	Aspartate/alanine antiporter	6	0	0	58	100.0	100.0	1.3337891691197723e-08	6.707811225361292e-07
group_3584	egtB	Hercynine oxygenase	6	0	0	58	100.0	100.0	1.3337891691197723e-08	6.707811225361292e-07
group_4302	petJ_2	Cytochrome c6	6	0	0	58	100.0	100.0	1.3337891691197723e-08	6.707811225361292e-07
group_4459		hypothetical protein	6	0	0	58	100.0	100.0	1.3337891691197723e-08	6.707811225361292e-07
group_4970		hypothetical protein	6	0	0	58	100.0	100.0	1.3337891691197723e-08	6.707811225361292e-07
group_5645		hypothetical protein	6	0	0	58	100.0	100.0	1.3337891691197723e-08	6.707811225361292e-07
group_5663		Ribonuclease	6	0	0	58	100.0	100.0	1.3337891691197723e-08	6.707811225361292e-07
group_5664		hypothetical protein	6	0	0	58	100.0	100.0	1.3337891691197723e-08	6.707811225361292e-07
group_5665		hypothetical protein	6	0	0	58	100.0	100.0	1.3337891691197723e-08	6.707811225361292e-07
group_5874		hypothetical protein	6	0	0	58	100.0	100.0	1.3337891691197723e-08	6.707811225361292e-07
group_5882		hypothetical protein	6	0	0	58	100.0	100.0	1.3337891691197723e-08	6.707811225361292e-07
fecR		hypothetical protein	6	0	0	58	100.0	100.0	1.3337891691197723e-08	6.707811225361292e-07
tmoT_3		Response regulator protein TmoT	6	0	0	58	100.0	100.0	1.3337891691197723e-08	6.707811225361292e-07
cysK		Cysteine synthase	6	0	0	58	100.0	100.0	1.3337891691197723e-08	6.707811225361292e-07
group_6513		hypothetical protein	6	0	0	58	100.0	100.0	1.3337891691197723e-08	6.707811225361292e-07
group_6517		hypothetical protein	6	0	0	58	100.0	100.0	1.3337891691197723e-08	6.707811225361292e-07
group_6535		hypothetical protein	6	0	0	58	100.0	100.0	1.3337891691197723e-08	6.707811225361292e-07
group_6536		hypothetical protein	6	0	0	58	100.0	100.0	1.3337891691197723e-08	6.707811225361292e-07
aaxC_2	aaxC	Arginine/agmatine antiporter	6	0	0	58	100.0	100.0	1.3337891691197723e-08	6.707811225361292e-07
adiA_1		Biodegradative arginine decarboxylase	6	0	0	58	100.0	100.0	1.3337891691197723e-08	6.707811225361292e-07
group_6553		hypothetical protein	6	0	0	58	100.0	100.0	1.3337891691197723e-08	6.707811225361292e-07
group_6586		hypothetical protein	6	0	0	58	100.0	100.0	1.3337891691197723e-08	6.707811225361292e-07
group_6589		hypothetical protein	6	0	0	58	100.0	100.0	1.3337891691197723e-08	6.707811225361292e-07
group_6591	yqjC	Protein YqjC	6	0	0	58	100.0	100.0	1.3337891691197723e-08	6.707811225361292e-07
group_6592		hypothetical protein	6	0	0	58	100.0	100.0	1.3337891691197723e-08	6.707811225361292e-07
group_6593		hypothetical protein	6	0	0	58	100.0	100.0	1.3337891691197723e-08	6.707811225361292e-07
group_6631	pupB	Ferric-pseudobactin BN7/BN8 receptor	6	0	0	58	100.0	100.0	1.3337891691197723e-08	6.707811225361292e-07
group_6633		hypothetical protein	6	0	0	58	100.0	100.0	1.3337891691197723e-08	6.707811225361292e-07
group_6642		hypothetical protein	6	0	0	58	100.0	100.0	1.3337891691197723e-08	6.707811225361292e-07
group_6677		hypothetical protein	6	0	0	58	100.0	100.0	1.3337891691197723e-08	6.707811225361292e-07
group_6702	sfp	4'-phosphopantetheinyl transferase Sfp	6	0	0	58	100.0	100.0	1.3337891691197723e-08	6.707811225361292e-07
group_6708		hypothetical protein	6	0	0	58	100.0	100.0	1.3337891691197723e-08	6.707811225361292e-07
group_6711		hypothetical protein	6	0	0	58	100.0	100.0	1.3337891691197723e-08	6.707811225361292e-07
group_6734		hypothetical protein	6	0	0	58	100.0	100.0	1.3337891691197723e-08	6.707811225361292e-07
alaS_2		Alanine--tRNA ligase	6	0	0	58	100.0	100.0	1.3337891691197723e-08	6.707811225361292e-07
kinB		Alginate biosynthesis sensor protein KinB	6	0	0	58	100.0	100.0	1.3337891691197723e-08	6.707811225361292e-07
group_7937		hypothetical protein	6	0	0	58	100.0	100.0	1.3337891691197723e-08	6.707811225361292e-07
group_7949		hypothetical protein	6	0	0	58	100.0	100.0	1.3337891691197723e-08	6.707811225361292e-07
group_8001		hypothetical protein	6	0	0	58	100.0	100.0	1.3337891691197723e-08	6.707811225361292e-07
group_8028		hypothetical protein	6	0	0	58	100.0	100.0	1.3337891691197723e-08	6.707811225361292e-07
group_8030		hypothetical protein	6	0	0	58	100.0	100.0	1.3337891691197723e-08	6.707811225361292e-07
group_8065	nagAa	Naphthalene 1,2-dioxygenase/salicylate 5-hydroxylase systems, ferredoxin--NAD(P)(+), reductase component	6	0	0	58	100.0	100.0	1.3337891691197723e-08	6.707811225361292e-07
group_8071		hypothetical protein	6	0	0	58	100.0	100.0	1.3337891691197723e-08	6.707811225361292e-07
group_8092		hypothetical protein	6	0	0	58	100.0	100.0	1.3337891691197723e-08	6.707811225361292e-07
norG_1		HTH-type transcriptional regulator NorG	6	0	0	58	100.0	100.0	1.3337891691197723e-08	6.707811225361292e-07
group_8105		hypothetical protein	6	0	0	58	100.0	100.0	1.3337891691197723e-08	6.707811225361292e-07
group_8128	thpR	RNA 2',3'-cyclic phosphodiesterase	6	0	0	58	100.0	100.0	1.3337891691197723e-08	6.707811225361292e-07
group_8172		hypothetical protein	6	0	0	58	100.0	100.0	1.3337891691197723e-08	6.707811225361292e-07
group_8191		hypothetical protein	6	0	0	58	100.0	100.0	1.3337891691197723e-08	6.707811225361292e-07
group_8220	yceJ_2	Cytochrome b561	6	0	0	58	100.0	100.0	1.3337891691197723e-08	6.707811225361292e-07
group_8232		hypothetical protein	6	0	0	58	100.0	100.0	1.3337891691197723e-08	6.707811225361292e-07
group_8245		hypothetical protein	6	0	0	58	100.0	100.0	1.3337891691197723e-08	6.707811225361292e-07
group_8250		hypothetical protein	6	0	0	58	100.0	100.0	1.3337891691197723e-08	6.707811225361292e-07
group_8276		hypothetical protein	6	0	0	58	100.0	100.0	1.3337891691197723e-08	6.707811225361292e-07
group_8291		hypothetical protein	6	0	0	58	100.0	100.0	1.3337891691197723e-08	6.707811225361292e-07
group_8315		hypothetical protein	6	0	0	58	100.0	100.0	1.3337891691197723e-08	6.707811225361292e-07
group_8334		hypothetical protein	6	0	0	58	100.0	100.0	1.3337891691197723e-08	6.707811225361292e-07
group_8336		hypothetical protein	6	0	0	58	100.0	100.0	1.3337891691197723e-08	6.707811225361292e-07
group_8338		hypothetical protein	6	0	0	58	100.0	100.0	1.3337891691197723e-08	6.707811225361292e-07
group_8342		hypothetical protein	6	0	0	58	100.0	100.0	1.3337891691197723e-08	6.707811225361292e-07
group_8352		hypothetical protein	6	0	0	58	100.0	100.0	1.3337891691197723e-08	6.707811225361292e-07
group_8409		hypothetical protein	6	0	0	58	100.0	100.0	1.3337891691197723e-08	6.707811225361292e-07
group_8426		hypothetical protein	6	0	0	58	100.0	100.0	1.3337891691197723e-08	6.707811225361292e-07
group_8435		hypothetical protein	6	0	0	58	100.0	100.0	1.3337891691197723e-08	6.707811225361292e-07
group_8472		hypothetical protein	6	0	0	58	100.0	100.0	1.3337891691197723e-08	6.707811225361292e-07
ihfB_1		Integration host factor subunit beta	6	0	0	58	100.0	100.0	1.3337891691197723e-08	6.707811225361292e-07
group_8521		Outer membrane porin protein	6	0	0	58	100.0	100.0	1.3337891691197723e-08	6.707811225361292e-07
group_8557		hypothetical protein	6	0	0	58	100.0	100.0	1.3337891691197723e-08	6.707811225361292e-07
group_8560	kynB	Kynurenine formamidase	6	0	0	58	100.0	100.0	1.3337891691197723e-08	6.707811225361292e-07
group_8564		hypothetical protein	6	0	0	58	100.0	100.0	1.3337891691197723e-08	6.707811225361292e-07
group_8631		hypothetical protein	6	0	0	58	100.0	100.0	1.3337891691197723e-08	6.707811225361292e-07
group_8656		hypothetical protein	6	0	0	58	100.0	100.0	1.3337891691197723e-08	6.707811225361292e-07
group_8693		hypothetical protein	6	0	0	58	100.0	100.0	1.3337891691197723e-08	6.707811225361292e-07
group_8715		hypothetical protein	6	0	0	58	100.0	100.0	1.3337891691197723e-08	6.707811225361292e-07
group_8722		hypothetical protein	6	0	0	58	100.0	100.0	1.3337891691197723e-08	6.707811225361292e-07
group_8731	fecI_2	putative RNA polymerase sigma factor FecI	6	0	0	58	100.0	100.0	1.3337891691197723e-08	6.707811225361292e-07
group_8738	rmlD	dTDP-4-dehydrorhamnose reductase	6	0	0	58	100.0	100.0	1.3337891691197723e-08	6.707811225361292e-07
group_8775	ves	Protein Ves	6	0	0	58	100.0	100.0	1.3337891691197723e-08	6.707811225361292e-07
group_8779		hypothetical protein	6	0	0	58	100.0	100.0	1.3337891691197723e-08	6.707811225361292e-07
group_8801		hypothetical protein	6	0	0	58	100.0	100.0	1.3337891691197723e-08	6.707811225361292e-07
group_8809		hypothetical protein	6	0	0	58	100.0	100.0	1.3337891691197723e-08	6.707811225361292e-07
group_8858	sasA_5	Adaptive-response sensory-kinase SasA	6	0	0	58	100.0	100.0	1.3337891691197723e-08	6.707811225361292e-07
group_8863		hypothetical protein	6	0	0	58	100.0	100.0	1.3337891691197723e-08	6.707811225361292e-07
group_8888		hypothetical protein	6	0	0	58	100.0	100.0	1.3337891691197723e-08	6.707811225361292e-07
group_8903	yvbK	putative N-acetyltransferase YvbK	6	0	0	58	100.0	100.0	1.3337891691197723e-08	6.707811225361292e-07
group_8937	menH_4	2-succinyl-6-hydroxy-2,4-cyclohexadiene-1-carboxylate synthase	6	0	0	58	100.0	100.0	1.3337891691197723e-08	6.707811225361292e-07
group_9034		hypothetical protein	6	0	0	58	100.0	100.0	1.3337891691197723e-08	6.707811225361292e-07
group_9057		hypothetical protein	6	0	0	58	100.0	100.0	1.3337891691197723e-08	6.707811225361292e-07
group_9073		hypothetical protein	6	0	0	58	100.0	100.0	1.3337891691197723e-08	6.707811225361292e-07
group_9083		hypothetical protein	6	0	0	58	100.0	100.0	1.3337891691197723e-08	6.707811225361292e-07
gadA		Glutamate decarboxylase	6	0	0	58	100.0	100.0	1.3337891691197723e-08	6.707811225361292e-07
group_9182	besA_2	Ferri-bacillibactin esterase BesA	6	0	0	58	100.0	100.0	1.3337891691197723e-08	6.707811225361292e-07
group_9203		hypothetical protein	6	0	0	58	100.0	100.0	1.3337891691197723e-08	6.707811225361292e-07
group_9209	rhtC_1	Threonine efflux protein	6	0	0	58	100.0	100.0	1.3337891691197723e-08	6.707811225361292e-07
group_9220		hypothetical protein	6	0	0	58	100.0	100.0	1.3337891691197723e-08	6.707811225361292e-07
group_9226		hypothetical protein	6	0	0	58	100.0	100.0	1.3337891691197723e-08	6.707811225361292e-07
group_9235		hypothetical protein	6	0	0	58	100.0	100.0	1.3337891691197723e-08	6.707811225361292e-07
group_9237		hypothetical protein	6	0	0	58	100.0	100.0	1.3337891691197723e-08	6.707811225361292e-07
group_9297		hypothetical protein	6	0	0	58	100.0	100.0	1.3337891691197723e-08	6.707811225361292e-07
aaxC_1	aaxC	Arginine/agmatine antiporter	6	0	0	58	100.0	100.0	1.3337891691197723e-08	6.707811225361292e-07
group_9323	hmp_1	Flavohemoprotein	6	0	0	58	100.0	100.0	1.3337891691197723e-08	6.707811225361292e-07
wzzB		Chain length determinant protein	6	0	0	58	100.0	100.0	1.3337891691197723e-08	6.707811225361292e-07
group_2357	norR_3	Anaerobic nitric oxide reductase transcription regulator NorR	6	0	0	58	100.0	100.0	1.3337891691197723e-08	6.707811225361292e-07
group_8484	otsB	Trehalose-6-phosphate phosphatase	6	0	0	58	100.0	100.0	1.3337891691197723e-08	6.707811225361292e-07
group_8875	otsA	Trehalose-6-phosphate synthase	6	0	0	58	100.0	100.0	1.3337891691197723e-08	6.707811225361292e-07
group_5135	fliD	Flagellar hook-associated protein 2	6	5	0	53	100.0	91.37931034482759	6.162105961333336e-06	0.0001514402351791759
bktB		Beta-ketothiolase BktB	6	4	0	54	100.0	93.10344827586206	2.800957255151519e-06	7.259545868812503e-05
phrB	phrB		6	4	0	54	100.0	93.10344827586206	2.800957255151519e-06	7.259545868812503e-05
group_6606		hypothetical protein	6	4	0	54	100.0	93.10344827586206	2.800957255151519e-06	7.259545868812503e-05
group_135		hypothetical protein	6	3	0	55	100.0	94.82758620689656	1.1203829020606104e-06	3.2106368899050095e-05
group_1606	murR	hypothetical protein	6	3	0	55	100.0	94.82758620689656	1.1203829020606104e-06	3.2106368899050095e-05
group_5744	ygiW	Protein YgiW	6	3	0	55	100.0	94.82758620689656	1.1203829020606104e-06	3.2106368899050095e-05
group_6610		hypothetical protein	6	3	0	55	100.0	94.82758620689656	1.1203829020606104e-06	3.2106368899050095e-05
group_1169	ywrD_2	Glutathione hydrolase-like YwrD proenzyme	6	2	0	56	100.0	96.55172413793103	3.734609673535377e-07	1.254894949594144e-05
group_178	pac_1	Penicillin G acylase	6	2	0	56	100.0	96.55172413793103	3.734609673535377e-07	1.254894949594144e-05
group_4875		hypothetical protein	6	2	0	56	100.0	96.55172413793103	3.734609673535377e-07	1.254894949594144e-05
group_5589		hypothetical protein	6	2	0	56	100.0	96.55172413793103	3.734609673535377e-07	1.254894949594144e-05
group_5604		hypothetical protein	6	2	0	56	100.0	96.55172413793103	3.734609673535377e-07	1.254894949594144e-05
group_5925		hypothetical protein	6	2	0	56	100.0	96.55172413793103	3.734609673535377e-07	1.254894949594144e-05
group_6493		hypothetical protein	6	2	0	56	100.0	96.55172413793103	3.734609673535377e-07	1.254894949594144e-05
dcsB		N(omega)-hydroxy-L-arginine amidinohydrolase	6	2	0	56	100.0	96.55172413793103	3.734609673535377e-07	1.254894949594144e-05
group_883		hypothetical protein	6	2	0	56	100.0	96.55172413793103	3.734609673535377e-07	1.254894949594144e-05
group_8947		hypothetical protein	6	2	0	56	100.0	96.55172413793103	3.734609673535377e-07	1.254894949594144e-05
group_9306	pal_1	Peptidoglycan-associated lipoprotein	6	2	0	56	100.0	96.55172413793103	3.734609673535377e-07	1.254894949594144e-05
group_453	yajR_1	Inner membrane transport protein YajR	6	1	0	57	100.0	98.27586206896551	9.336524183838424e-08	3.673656199589067e-06
group_6491	hyuC	N-carbamoyl-L-amino-acid hydrolase	6	1	0	57	100.0	98.27586206896551	9.336524183838424e-08	3.673656199589067e-06
dcsD		O-ureido-L-serine synthase	6	1	0	57	100.0	98.27586206896551	9.336524183838424e-08	3.673656199589067e-06
group_7946		hypothetical protein	6	1	0	57	100.0	98.27586206896551	9.336524183838424e-08	3.673656199589067e-06
group_351		hypothetical protein	3	0	3	58	50.0	100.0	0.00048003072196620676	0.0069834354456156595
group_6155		hypothetical protein	3	0	3	58	50.0	100.0	0.00048003072196620676	0.0069834354456156595
group_6156		hypothetical protein	3	0	3	58	50.0	100.0	0.00048003072196620676	0.0069834354456156595
group_6540		hypothetical protein	3	0	3	58	50.0	100.0	0.00048003072196620676	0.0069834354456156595
group_6663		hypothetical protein	3	0	3	58	50.0	100.0	0.00048003072196620676	0.0069834354456156595
group_6707		hypothetical protein	3	0	3	58	50.0	100.0	0.00048003072196620676	0.0069834354456156595
group_6714		hypothetical protein	3	0	3	58	50.0	100.0	0.00048003072196620676	0.0069834354456156595
group_6735		hypothetical protein	3	0	3	58	50.0	100.0	0.00048003072196620676	0.0069834354456156595
group_7043		hypothetical protein	3	0	3	58	50.0	100.0	0.00048003072196620676	0.0069834354456156595
group_7938		hypothetical protein	3	0	3	58	50.0	100.0	0.00048003072196620676	0.0069834354456156595
group_8024		hypothetical protein	3	0	3	58	50.0	100.0	0.00048003072196620676	0.0069834354456156595
group_8097		hypothetical protein	3	0	3	58	50.0	100.0	0.00048003072196620676	0.0069834354456156595
group_8207		hypothetical protein	3	0	3	58	50.0	100.0	0.00048003072196620676	0.0069834354456156595
group_8211		hypothetical protein	3	0	3	58	50.0	100.0	0.00048003072196620676	0.0069834354456156595
group_8302		hypothetical protein	3	0	3	58	50.0	100.0	0.00048003072196620676	0.0069834354456156595
group_8325		hypothetical protein	3	0	3	58	50.0	100.0	0.00048003072196620676	0.0069834354456156595
group_8353		hypothetical protein	3	0	3	58	50.0	100.0	0.00048003072196620676	0.0069834354456156595
group_8482		hypothetical protein	3	0	3	58	50.0	100.0	0.00048003072196620676	0.0069834354456156595
group_8747		hypothetical protein	3	0	3	58	50.0	100.0	0.00048003072196620676	0.0069834354456156595
group_8870	aer_2	Aerotaxis receptor	3	0	3	58	50.0	100.0	0.00048003072196620676	0.0069834354456156595
group_8872		IS3 family transposase IS1133	3	0	3	58	50.0	100.0	0.00048003072196620676	0.0069834354456156595
group_9038		hypothetical protein	3	0	3	58	50.0	100.0	0.00048003072196620676	0.0069834354456156595
group_9107		IS3 family transposase IS1133	3	0	3	58	50.0	100.0	0.00048003072196620676	0.0069834354456156595
group_9144		hypothetical protein	3	0	3	58	50.0	100.0	0.00048003072196620676	0.0069834354456156595
group_392		hypothetical protein	3	2	3	56	50.0	96.55172413793103	0.004450907808919433	0.04579972073297315
group_5501		hypothetical protein	3	2	3	56	50.0	96.55172413793103	0.004450907808919433	0.04579972073297315
group_6154		hypothetical protein	3	2	3	56	50.0	96.55172413793103	0.004450907808919433	0.04579972073297315
group_6159		hypothetical protein	3	2	3	56	50.0	96.55172413793103	0.004450907808919433	0.04579972073297315
group_6402		hypothetical protein	3	2	3	56	50.0	96.55172413793103	0.004450907808919433	0.04579972073297315
group_6403		hypothetical protein	3	2	3	56	50.0	96.55172413793103	0.004450907808919433	0.04579972073297315
group_7651		hypothetical protein	3	2	3	56	50.0	96.55172413793103	0.004450907808919433	0.04579972073297315
group_8177		hypothetical protein	3	2	3	56	50.0	96.55172413793103	0.004450907808919433	0.04579972073297315
group_8279		hypothetical protein	3	2	3	56	50.0	96.55172413793103	0.004450907808919433	0.04579972073297315
group_1772	rpsP	30S ribosomal protein S16	3	1	3	57	50.0	98.27586206896551	0.0018492986829845633	0.02124595188893309
group_4862		hypothetical protein	3	1	3	57	50.0	98.27586206896551	0.0018492986829845633	0.02124595188893309
group_5451		hypothetical protein	3	1	3	57	50.0	98.27586206896551	0.0018492986829845633	0.02124595188893309
group_627		hypothetical protein	3	1	3	57	50.0	98.27586206896551	0.0018492986829845633	0.02124595188893309
bla		Beta-lactamase OXA-2	3	1	3	57	50.0	98.27586206896551	0.0018492986829845633	0.02124595188893309
group_9101		IS6 family transposase IS6100	3	1	3	57	50.0	98.27586206896551	0.0018492986829845633	0.02124595188893309
group_6479		hypothetical protein	4	0	2	58	66.66666666666666	100.0	2.3608068293419885e-05	0.0005242095632170485
group_6486		hypothetical protein	4	0	2	58	66.66666666666666	100.0	2.3608068293419885e-05	0.0005242095632170485
group_6499		hypothetical protein	4	0	2	58	66.66666666666666	100.0	2.3608068293419885e-05	0.0005242095632170485
group_6632		hypothetical protein	4	0	2	58	66.66666666666666	100.0	2.3608068293419885e-05	0.0005242095632170485
group_7942		hypothetical protein	4	0	2	58	66.66666666666666	100.0	2.3608068293419885e-05	0.0005242095632170485
group_8840		hypothetical protein	4	0	2	58	66.66666666666666	100.0	2.3608068293419885e-05	0.0005242095632170485
group_7030		hypothetical protein	4	5	2	53	66.66666666666666	91.37931034482759	0.0025892048866620544	0.029172732803133
group_6523		hypothetical protein	4	1	2	57	66.66666666666666	98.27586206896551	0.0001148925990279771	0.0021867027494196943
group_6527		hypothetical protein	4	1	2	57	66.66666666666666	98.27586206896551	0.0001148925990279771	0.0021867027494196943
group_6520		hypothetical protein	5	0	1	58	83.33333333333334	100.0	7.869356097806666e-07	2.4194287533094664e-05
group_6583		hypothetical protein	5	0	1	58	83.33333333333334	100.0	7.869356097806666e-07	2.4194287533094664e-05
group_6584		hypothetical protein	5	0	1	58	83.33333333333334	100.0	7.869356097806666e-07	2.4194287533094664e-05
lpxD_2		hypothetical protein	5	0	1	58	83.33333333333334	100.0	7.869356097806666e-07	2.4194287533094664e-05
group_7061		hypothetical protein	5	0	1	58	83.33333333333334	100.0	7.869356097806666e-07	2.4194287533094664e-05
group_7948		hypothetical protein	5	0	1	58	83.33333333333334	100.0	7.869356097806666e-07	2.4194287533094664e-05
group_8169		hypothetical protein	5	0	1	58	83.33333333333334	100.0	7.869356097806666e-07	2.4194287533094664e-05
group_8221		hypothetical protein	5	0	1	58	83.33333333333334	100.0	7.869356097806666e-07	2.4194287533094664e-05
group_8295		hypothetical protein	5	0	1	58	83.33333333333334	100.0	7.869356097806666e-07	2.4194287533094664e-05
group_8332		hypothetical protein	5	0	1	58	83.33333333333334	100.0	7.869356097806666e-07	2.4194287533094664e-05
group_8500		hypothetical protein	5	0	1	58	83.33333333333334	100.0	7.869356097806666e-07	2.4194287533094664e-05
group_8625	rhtC_2	Threonine efflux protein	5	0	1	58	83.33333333333334	100.0	7.869356097806666e-07	2.4194287533094664e-05
group_8630	rpoN_2	RNA polymerase sigma-54 factor	5	0	1	58	83.33333333333334	100.0	7.869356097806666e-07	2.4194287533094664e-05
group_8669		hypothetical protein	5	0	1	58	83.33333333333334	100.0	7.869356097806666e-07	2.4194287533094664e-05
group_8737		hypothetical protein	5	0	1	58	83.33333333333334	100.0	7.869356097806666e-07	2.4194287533094664e-05
group_8992		hypothetical protein	5	0	1	58	83.33333333333334	100.0	7.869356097806666e-07	2.4194287533094664e-05
group_9296		hypothetical protein	5	0	1	58	83.33333333333334	100.0	7.869356097806666e-07	2.4194287533094664e-05
group_852	yddG	Aromatic amino acid exporter YddG	5	5	1	53	83.33333333333334	91.37931034482759	0.0001843029873889697	0.0031451615420940134
group_3258	ppc	Phosphoenolpyruvate carboxylase	5	3	1	55	83.33333333333334	94.82758620689656	4.220108931094979e-05	0.0008852902547716924
group_528		hypothetical protein	5	3	1	55	83.33333333333334	94.82758620689656	4.220108931094979e-05	0.0008852902547716924

## Sheet: A3_A. aquatilis
Gene	Non-unique Gene name	Annotation	Number_pos_present_in	Number_neg_present_in	Number_pos_not_present_in	Number_neg_not_present_in	Sensitivity	Specificity	Naive_p	Benjamini_H_p
group_5452		hypothetical protein	10	1	1	52	90.9090909090909	98.11320754716981	7.853729328150287e-10	7.363113644194232e-08
lhpI		Delta(1)-pyrroline-2-carboxylate reductase	10	1	1	52	90.9090909090909	98.11320754716981	7.853729328150287e-10	7.363113644194232e-08
oxyR_1		Hydrogen peroxide-inducible genes activator	10	1	1	52	90.9090909090909	98.11320754716981	7.853729328150287e-10	7.363113644194232e-08
group_7281		hypothetical protein	10	1	1	52	90.9090909090909	98.11320754716981	7.853729328150287e-10	7.363113644194232e-08
tgnE		Succinate semialdehyde dehydrogenase	10	1	1	52	90.9090909090909	98.11320754716981	7.853729328150287e-10	7.363113644194232e-08
group_7283		hypothetical protein	10	1	1	52	90.9090909090909	98.11320754716981	7.853729328150287e-10	7.363113644194232e-08
group_7284		hypothetical protein	10	1	1	52	90.9090909090909	98.11320754716981	7.853729328150287e-10	7.363113644194232e-08
putA_2		Bifunctional protein PutA	10	1	1	52	90.9090909090909	98.11320754716981	7.853729328150287e-10	7.363113644194232e-08
group_7319	lrp_2	Leucine-responsive regulatory protein	10	1	1	52	90.9090909090909	98.11320754716981	7.853729328150287e-10	7.363113644194232e-08
group_7320		hypothetical protein	10	1	1	52	90.9090909090909	98.11320754716981	7.853729328150287e-10	7.363113644194232e-08
abaF_2		Fosfomycin resistance protein AbaF	10	1	1	52	90.9090909090909	98.11320754716981	7.853729328150287e-10	7.363113644194232e-08
betA		Oxygen-dependent choline dehydrogenase	10	1	1	52	90.9090909090909	98.11320754716981	7.853729328150287e-10	7.363113644194232e-08
group_6299		hypothetical protein	8	1	3	52	72.72727272727273	98.11320754716981	3.1952843978912766e-07	9.628964173645378e-06
nimR_8		HTH-type transcriptional regulator NimR	8	1	3	52	72.72727272727273	98.11320754716981	3.1952843978912766e-07	9.628964173645378e-06
group_571	noc	Nucleoid occlusion protein	7	1	4	52	63.63636363636363	98.11320754716981	3.988780023367625e-06	8.056062632301528e-05
group_7300		hypothetical protein	7	1	4	52	63.63636363636363	98.11320754716981	3.988780023367625e-06	8.056062632301528e-05
klcA		Antirestriction protein KlcA	6	1	5	52	54.54545454545454	98.11320754716981	3.994744554243688e-05	0.0006638094123616316
group_347		hypothetical protein	4	1	7	52	36.36363636363637	98.11320754716981	0.0023545113444637545	0.025543084499796784
group_5962		hypothetical protein	4	1	7	52	36.36363636363637	98.11320754716981	0.0023545113444637545	0.025543084499796784
group_7080		hypothetical protein	4	1	7	52	36.36363636363637	98.11320754716981	0.0023545113444637545	0.025543084499796784
group_9002		hypothetical protein	4	1	7	52	36.36363636363637	98.11320754716981	0.0023545113444637545	0.025543084499796784
group_1109		hypothetical protein	11	1	0	52	100.0	98.11320754716981	1.6137799989349858e-11	3.142319310746739e-09
group_3611	thi4	Thiamine thiazole synthase	9	2	2	51	81.81818181818183	96.22641509433963	1.0270902803221788e-07	3.361949822744236e-06
group_6278		hypothetical protein	9	2	2	51	81.81818181818183	96.22641509433963	1.0270902803221788e-07	3.361949822744236e-06
group_412		hypothetical protein	8	2	3	51	72.72727272727273	96.22641509433963	1.5203744125966439e-06	3.356314909668289e-05
group_13	ssb_2	Single-stranded DNA-binding protein	7	2	4	51	63.63636363636363	96.22641509433963	1.6831160565892266e-05	0.0003021650906321179
group_3500		hypothetical protein	7	2	4	51	63.63636363636363	96.22641509433963	1.6831160565892266e-05	0.0003021650906321179
group_5456		hypothetical protein	5	2	6	51	45.45454545454545	96.22641509433963	0.00106476941283591	0.012594795827221028
group_5457		hypothetical protein	5	2	6	51	45.45454545454545	96.22641509433963	0.00106476941283591	0.012594795827221028
group_5483		hypothetical protein	10	3	1	50	90.9090909090909	94.33962264150944	1.9720391586985712e-08	9.599785494331378e-07
group_7208		hypothetical protein	10	3	1	50	90.9090909090909	94.33962264150944	1.9720391586985712e-08	9.599785494331378e-07
group_7209		Putative lipoprotein/NMB1162	10	3	1	50	90.9090909090909	94.33962264150944	1.9720391586985712e-08	9.599785494331378e-07
group_9161		Putative lipoprotein/NMB1164	10	3	1	50	90.9090909090909	94.33962264150944	1.9720391586985712e-08	9.599785494331378e-07
osa		Protein osa	7	3	4	50	63.63636363636363	94.33962264150944	5.255632825691575e-05	0.0008546311708415808
group_5493		hypothetical protein	7	3	4	50	63.63636363636363	94.33962264150944	5.255632825691575e-05	0.0008546311708415808
group_8231		hypothetical protein	7	3	4	50	63.63636363636363	94.33962264150944	5.255632825691575e-05	0.0008546311708415808
group_5470		hypothetical protein	6	3	5	50	54.54545454545454	94.33962264150944	0.0004098080051671463	0.00547901759021005
group_7264		hypothetical protein	6	3	5	50	54.54545454545454	94.33962264150944	0.0004098080051671463	0.00547901759021005
group_5961		hypothetical protein	5	3	6	50	45.45454545454545	94.33962264150944	0.002593012697396349	0.02757890535578134
group_4116		hypothetical protein	11	3	0	50	100.0	94.33962264150944	4.895132663436177e-10	5.548304096437959e-08
group_2043		hypothetical protein	6	4	5	49	54.54545454545454	92.45283018867924	0.0009456855205325011	0.011273996613695155
group_2064	yncE_3	putative protein YncE	6	4	5	49	54.54545454545454	92.45283018867924	0.0009456855205325011	0.011273996613695155
group_3493		hypothetical protein	6	4	5	49	54.54545454545454	92.45283018867924	0.0009456855205325011	0.011273996613695155
group_6351	fpvA_1	Ferripyoverdine receptor	6	4	5	49	54.54545454545454	92.45283018867924	0.0009456855205325011	0.011273996613695155
group_4641		hypothetical protein	11	4	0	49	100.0	92.45283018867924	1.8356747487885473e-09	1.4042239419899534e-07
group_5438		hypothetical protein	11	4	0	49	100.0	92.45283018867924	1.8356747487885473e-09	1.4042239419899534e-07
group_3501		hypothetical protein	10	5	1	48	90.9090909090909	90.56603773584906	1.9972141266819277e-07	6.4266288466197285e-06
group_5489		hypothetical protein	10	5	1	48	90.9090909090909	90.56603773584906	1.9972141266819277e-07	6.4266288466197285e-06
group_2227	intQ	Putative defective protein IntQ	6	5	5	48	54.54545454545454	90.56603773584906	0.0019182039743436898	0.02114200432680113
group_667		hypothetical protein	6	5	5	48	54.54545454545454	90.56603773584906	0.0019182039743436898	0.02114200432680113
group_2459		hypothetical protein	10	0	1	53	90.9090909090909	100.0	7.262009995207491e-11	8.355712712667528e-09
group_4121		hypothetical protein	10	0	1	53	90.9090909090909	100.0	7.262009995207491e-11	8.355712712667528e-09
group_482		hypothetical protein	10	0	1	53	90.9090909090909	100.0	7.262009995207491e-11	8.355712712667528e-09
group_5469		hypothetical protein	10	0	1	53	90.9090909090909	100.0	7.262009995207491e-11	8.355712712667528e-09
group_5478		hypothetical protein	10	0	1	53	90.9090909090909	100.0	7.262009995207491e-11	8.355712712667528e-09
group_5481		hypothetical protein	10	0	1	53	90.9090909090909	100.0	7.262009995207491e-11	8.355712712667528e-09
group_5488		Tropinesterase	10	0	1	53	90.9090909090909	100.0	7.262009995207491e-11	8.355712712667528e-09
group_6301		hypothetical protein	10	0	1	53	90.9090909090909	100.0	7.262009995207491e-11	8.355712712667528e-09
group_689		hypothetical protein	10	0	1	53	90.9090909090909	100.0	7.262009995207491e-11	8.355712712667528e-09
group_7295		hypothetical protein	10	0	1	53	90.9090909090909	100.0	7.262009995207491e-11	8.355712712667528e-09
group_7297		hypothetical protein	10	0	1	53	90.9090909090909	100.0	7.262009995207491e-11	8.355712712667528e-09
group_7301		hypothetical protein	10	0	1	53	90.9090909090909	100.0	7.262009995207491e-11	8.355712712667528e-09
group_7302		hypothetical protein	10	0	1	53	90.9090909090909	100.0	7.262009995207491e-11	8.355712712667528e-09
group_7303		hypothetical protein	10	0	1	53	90.9090909090909	100.0	7.262009995207491e-11	8.355712712667528e-09
group_7313	cmoM	tRNA 5-carboxymethoxyuridine methyltransferase	10	0	1	53	90.9090909090909	100.0	7.262009995207491e-11	8.355712712667528e-09
group_7322		hypothetical protein	10	0	1	53	90.9090909090909	100.0	7.262009995207491e-11	8.355712712667528e-09
group_8272		hypothetical protein	10	0	1	53	90.9090909090909	100.0	7.262009995207491e-11	8.355712712667528e-09
group_8344		hypothetical protein	10	0	1	53	90.9090909090909	100.0	7.262009995207491e-11	8.355712712667528e-09
fucO		Lactaldehyde reductase	10	0	1	53	90.9090909090909	100.0	7.262009995207491e-11	8.355712712667528e-09
group_5472		hypothetical protein	9	0	2	53	81.81818181818183	100.0	1.9970527486820514e-09	1.4042239419899534e-07
group_5477		hypothetical protein	9	0	2	53	81.81818181818183	100.0	1.9970527486820514e-09	1.4042239419899534e-07
group_6300		hypothetical protein	9	0	2	53	81.81818181818183	100.0	1.9970527486820514e-09	1.4042239419899534e-07
group_7323		hypothetical protein	9	0	2	53	81.81818181818183	100.0	1.9970527486820514e-09	1.4042239419899534e-07
phnC		Phosphate-import ATP-binding protein PhnC	9	0	2	53	81.81818181818183	100.0	1.9970527486820514e-09	1.4042239419899534e-07
hdpA		Dihydroxyacetone phosphatase	9	0	2	53	81.81818181818183	100.0	1.9970527486820514e-09	1.4042239419899534e-07
group_7326		hypothetical protein	9	0	2	53	81.81818181818183	100.0	1.9970527486820514e-09	1.4042239419899534e-07
group_7972		hypothetical protein	9	0	2	53	81.81818181818183	100.0	1.9970527486820514e-09	1.4042239419899534e-07
argP_3		HTH-type transcriptional regulator ArgP	9	0	2	53	81.81818181818183	100.0	1.9970527486820514e-09	1.4042239419899534e-07
group_8069		hypothetical protein	9	0	2	53	81.81818181818183	100.0	1.9970527486820514e-09	1.4042239419899534e-07
group_8187		hypothetical protein	9	0	2	53	81.81818181818183	100.0	1.9970527486820514e-09	1.4042239419899534e-07
group_8328		hypothetical protein	9	0	2	53	81.81818181818183	100.0	1.9970527486820514e-09	1.4042239419899534e-07
group_8402		hypothetical protein	9	0	2	53	81.81818181818183	100.0	1.9970527486820514e-09	1.4042239419899534e-07
group_8407		hypothetical protein	9	0	2	53	81.81818181818183	100.0	1.9970527486820514e-09	1.4042239419899534e-07
group_8436		hypothetical protein	9	0	2	53	81.81818181818183	100.0	1.9970527486820514e-09	1.4042239419899534e-07
ybbH		putative HTH-type transcriptional regulator YbbH	9	0	2	53	81.81818181818183	100.0	1.9970527486820514e-09	1.4042239419899534e-07
group_8797		hypothetical protein	9	0	2	53	81.81818181818183	100.0	1.9970527486820514e-09	1.4042239419899534e-07
plcN_3		Non-hemolytic phospholipase C	9	0	2	53	81.81818181818183	100.0	1.9970527486820514e-09	1.4042239419899534e-07
group_9029	puuB_2	Gamma-glutamylputrescine oxidoreductase	9	0	2	53	81.81818181818183	100.0	1.9970527486820514e-09	1.4042239419899534e-07
group_9195		hypothetical protein	9	0	2	53	81.81818181818183	100.0	1.9970527486820514e-09	1.4042239419899534e-07
group_9293		hypothetical protein	9	0	2	53	81.81818181818183	100.0	1.9970527486820514e-09	1.4042239419899534e-07
group_9328		hypothetical protein	9	0	2	53	81.81818181818183	100.0	1.9970527486820514e-09	1.4042239419899534e-07
group_3497		hypothetical protein	8	0	3	53	72.72727272727273	100.0	3.72783179753984e-08	1.692728133707902e-06
group_3498		hypothetical protein	8	0	3	53	72.72727272727273	100.0	3.72783179753984e-08	1.692728133707902e-06
group_4754		hypothetical protein	8	0	3	53	72.72727272727273	100.0	3.72783179753984e-08	1.692728133707902e-06
group_7311		hypothetical protein	8	0	3	53	72.72727272727273	100.0	3.72783179753984e-08	1.692728133707902e-06
devR		DNA-binding transcriptional activator DevR/DosR	8	0	3	53	72.72727272727273	100.0	3.72783179753984e-08	1.692728133707902e-06
group_9257		hypothetical protein	8	0	3	53	72.72727272727273	100.0	3.72783179753984e-08	1.692728133707902e-06
group_4690	asnB	Asparagine synthetase [glutamine-hydrolyzing] 1	7	0	4	53	63.63636363636363	100.0	5.312160311494276e-07	1.3055192687860045e-05
group_4746		hypothetical protein	7	0	4	53	63.63636363636363	100.0	5.312160311494276e-07	1.3055192687860045e-05
group_536		hypothetical protein	7	0	4	53	63.63636363636363	100.0	5.312160311494276e-07	1.3055192687860045e-05
group_5475		hypothetical protein	7	0	4	53	63.63636363636363	100.0	5.312160311494276e-07	1.3055192687860045e-05
group_6304		hypothetical protein	7	0	4	53	63.63636363636363	100.0	5.312160311494276e-07	1.3055192687860045e-05
group_6305		hypothetical protein	7	0	4	53	63.63636363636363	100.0	5.312160311494276e-07	1.3055192687860045e-05
group_7296		hypothetical protein	7	0	4	53	63.63636363636363	100.0	5.312160311494276e-07	1.3055192687860045e-05
group_7299		hypothetical protein	7	0	4	53	63.63636363636363	100.0	5.312160311494276e-07	1.3055192687860045e-05
ribZ		Riboflavin transporter RibZ	7	0	4	53	63.63636363636363	100.0	5.312160311494276e-07	1.3055192687860045e-05
group_8717		hypothetical protein	7	0	4	53	63.63636363636363	100.0	5.312160311494276e-07	1.3055192687860045e-05
group_4115		hypothetical protein	6	0	5	53	54.54545454545454	100.0	6.162105961333358e-06	0.00011582928878803346
group_4383		hypothetical protein	6	0	5	53	54.54545454545454	100.0	6.162105961333358e-06	0.00011582928878803346
group_4755		hypothetical protein	6	0	5	53	54.54545454545454	100.0	6.162105961333358e-06	0.00011582928878803346
sotB		Sugar efflux transporter B	6	0	5	53	54.54545454545454	100.0	6.162105961333358e-06	0.00011582928878803346
fhuA_3		Ferrichrome outer membrane transporter/phage receptor	6	0	5	53	54.54545454545454	100.0	6.162105961333358e-06	0.00011582928878803346
fhuC_1		Iron(3+)-hydroxamate import ATP-binding protein FhuC	6	0	5	53	54.54545454545454	100.0	6.162105961333358e-06	0.00011582928878803346
group_6293		hypothetical protein	6	0	5	53	54.54545454545454	100.0	6.162105961333358e-06	0.00011582928878803346
group_6306		hypothetical protein	6	0	5	53	54.54545454545454	100.0	6.162105961333358e-06	0.00011582928878803346
group_6310		hypothetical protein	6	0	5	53	54.54545454545454	100.0	6.162105961333358e-06	0.00011582928878803346
group_7315		hypothetical protein	6	0	5	53	54.54545454545454	100.0	6.162105961333358e-06	0.00011582928878803346
hmuU_2		Hemin transport system permease protein HmuU	6	0	5	53	54.54545454545454	100.0	6.162105961333358e-06	0.00011582928878803346
ntaA_2		Nitrilotriacetate monooxygenase component A	6	0	5	53	54.54545454545454	100.0	6.162105961333358e-06	0.00011582928878803346
group_7434	pgrR_3	HTH-type transcriptional regulator PgrR	6	0	5	53	54.54545454545454	100.0	6.162105961333358e-06	0.00011582928878803346
iolS		Aldo-keto reductase IolS	6	0	5	53	54.54545454545454	100.0	6.162105961333358e-06	0.00011582928878803346
group_7436		hypothetical protein	6	0	5	53	54.54545454545454	100.0	6.162105961333358e-06	0.00011582928878803346
group_8260		hypothetical protein	6	0	5	53	54.54545454545454	100.0	6.162105961333358e-06	0.00011582928878803346
hmrR_1		HTH-type transcriptional regulator HmrR	6	0	5	53	54.54545454545454	100.0	6.162105961333358e-06	0.00011582928878803346
group_5471		hypothetical protein	5	0	6	53	45.45454545454545	100.0	6.0594041953111235e-05	0.0009586482387331807
group_5473		hypothetical protein	5	0	6	53	45.45454545454545	100.0	6.0594041953111235e-05	0.0009586482387331807
group_5474		hypothetical protein	5	0	6	53	45.45454545454545	100.0	6.0594041953111235e-05	0.0009586482387331807
group_5484		hypothetical protein	5	0	6	53	45.45454545454545	100.0	6.0594041953111235e-05	0.0009586482387331807
group_5499		hypothetical protein	5	0	6	53	45.45454545454545	100.0	6.0594041953111235e-05	0.0009586482387331807
group_6352		hypothetical protein	5	0	6	53	45.45454545454545	100.0	6.0594041953111235e-05	0.0009586482387331807
group_6353		hypothetical protein	5	0	6	53	45.45454545454545	100.0	6.0594041953111235e-05	0.0009586482387331807
group_6354		hypothetical protein	5	0	6	53	45.45454545454545	100.0	6.0594041953111235e-05	0.0009586482387331807
group_7337		hypothetical protein	5	0	6	53	45.45454545454545	100.0	6.0594041953111235e-05	0.0009586482387331807
ypeA		Acetyltransferase YpeA	5	0	6	53	45.45454545454545	100.0	6.0594041953111235e-05	0.0009586482387331807
group_8784		hypothetical protein	5	0	6	53	45.45454545454545	100.0	6.0594041953111235e-05	0.0009586482387331807
group_8808		hypothetical protein	5	0	6	53	45.45454545454545	100.0	6.0594041953111235e-05	0.0009586482387331807
group_2254		IS3 family transposase ISBcen10	4	0	7	53	36.36363636363637	100.0	0.0005193775024552394	0.006551748760207787
group_5476		hypothetical protein	4	0	7	53	36.36363636363637	100.0	0.0005193775024552394	0.006551748760207787
group_5495		hypothetical protein	4	0	7	53	36.36363636363637	100.0	0.0005193775024552394	0.006551748760207787
group_6279		IS3 family transposase ISBmu6	4	0	7	53	36.36363636363637	100.0	0.0005193775024552394	0.006551748760207787
paaG_2		1,2-epoxyphenylacetyl-CoA isomerase	4	0	7	53	36.36363636363637	100.0	0.0005193775024552394	0.006551748760207787
group_6350	merA_1	Mercuric reductase	4	0	7	53	36.36363636363637	100.0	0.0005193775024552394	0.006551748760207787
group_703	xerC_3	Tyrosine recombinase XerC	4	0	7	53	36.36363636363637	100.0	0.0005193775024552394	0.006551748760207787
group_7288		hypothetical protein	4	0	7	53	36.36363636363637	100.0	0.0005193775024552394	0.006551748760207787
uctC_4		Acetyl-CoA:oxalate CoA-transferase	4	0	7	53	36.36363636363637	100.0	0.0005193775024552394	0.006551748760207787
group_8173		hypothetical protein	4	0	7	53	36.36363636363637	100.0	0.0005193775024552394	0.006551748760207787
group_8225		hypothetical protein	4	0	7	53	36.36363636363637	100.0	0.0005193775024552394	0.006551748760207787
group_8249		hypothetical protein	4	0	7	53	36.36363636363637	100.0	0.0005193775024552394	0.006551748760207787
group_8277		hypothetical protein	4	0	7	53	36.36363636363637	100.0	0.0005193775024552394	0.006551748760207787
group_8475		hypothetical protein	4	0	7	53	36.36363636363637	100.0	0.0005193775024552394	0.006551748760207787
lcfB_2		Long-chain-fatty-acid--CoA ligase	4	0	7	53	36.36363636363637	100.0	0.0005193775024552394	0.006551748760207787
group_8690		hypothetical protein	4	0	7	53	36.36363636363637	100.0	0.0005193775024552394	0.006551748760207787
group_8889	fabG_3	3-oxoacyl-[acyl-carrier-protein] reductase FabG	4	0	7	53	36.36363636363637	100.0	0.0005193775024552394	0.006551748760207787
xseA_2		Exodeoxyribonuclease 7 large subunit	4	0	7	53	36.36363636363637	100.0	0.0005193775024552394	0.006551748760207787
mmgC_2		Acyl-CoA dehydrogenase	4	0	7	53	36.36363636363637	100.0	0.0005193775024552394	0.006551748760207787
group_9269	fadA_1	3-ketoacyl-CoA thiolase	4	0	7	53	36.36363636363637	100.0	0.0005193775024552394	0.006551748760207787
group_1955	wecB	UDP-N-acetylglucosamine 2-epimerase	3	0	8	53	27.27272727272727	100.0	0.0039602534562212105	0.04075090074057435
group_6295		hypothetical protein	3	0	8	53	27.27272727272727	100.0	0.0039602534562212105	0.04075090074057435
group_6296		hypothetical protein	3	0	8	53	27.27272727272727	100.0	0.0039602534562212105	0.04075090074057435
group_6302		hypothetical protein	3	0	8	53	27.27272727272727	100.0	0.0039602534562212105	0.04075090074057435
group_6320		hypothetical protein	3	0	8	53	27.27272727272727	100.0	0.0039602534562212105	0.04075090074057435
group_6366		hypothetical protein	3	0	8	53	27.27272727272727	100.0	0.0039602534562212105	0.04075090074057435
group_6391		hypothetical protein	3	0	8	53	27.27272727272727	100.0	0.0039602534562212105	0.04075090074057435
group_7330		hypothetical protein	3	0	8	53	27.27272727272727	100.0	0.0039602534562212105	0.04075090074057435
group_8203	feaR	Transcriptional activator FeaR	3	0	8	53	27.27272727272727	100.0	0.0039602534562212105	0.04075090074057435
fic		Protein adenylyltransferase SoFic	3	0	8	53	27.27272727272727	100.0	0.0039602534562212105	0.04075090074057435
group_8616		hypothetical protein	3	0	8	53	27.27272727272727	100.0	0.0039602534562212105	0.04075090074057435
group_9268		hypothetical protein	3	0	8	53	27.27272727272727	100.0	0.0039602534562212105	0.04075090074057435
group_9312		hypothetical protein	3	0	8	53	27.27272727272727	100.0	0.0039602534562212105	0.04075090074057435
cspA_3		putative cold shock protein A	11	0	0	53	100.0	100.0	1.344816665779172e-12	2.8368160444241757e-10
group_2950		hypothetical protein	11	0	0	53	100.0	100.0	1.344816665779172e-12	2.8368160444241757e-10
group_3499		hypothetical protein	11	0	0	53	100.0	100.0	1.344816665779172e-12	2.8368160444241757e-10
group_3998	aqpZ	Aquaporin Z	11	0	0	53	100.0	100.0	1.344816665779172e-12	2.8368160444241757e-10
group_4122		hypothetical protein	11	0	0	53	100.0	100.0	1.344816665779172e-12	2.8368160444241757e-10
group_4753		hypothetical protein	11	0	0	53	100.0	100.0	1.344816665779172e-12	2.8368160444241757e-10
ynaI		Low conductance mechanosensitive channel YnaI	11	0	0	53	100.0	100.0	1.344816665779172e-12	2.8368160444241757e-10
group_5468	hmp_2	Flavohemoprotein	11	0	0	53	100.0	100.0	1.344816665779172e-12	2.8368160444241757e-10
group_5479		hypothetical protein	11	0	0	53	100.0	100.0	1.344816665779172e-12	2.8368160444241757e-10
dap		D-aminopeptidase	11	0	0	53	100.0	100.0	1.344816665779172e-12	2.8368160444241757e-10
yjiA_1		P-loop guanosine triphosphatase YjiA	11	0	0	53	100.0	100.0	1.344816665779172e-12	2.8368160444241757e-10
group_6272		hypothetical protein	11	0	0	53	100.0	100.0	1.344816665779172e-12	2.8368160444241757e-10
lcfB_1		Long-chain-fatty-acid--CoA ligase	11	0	0	53	100.0	100.0	1.344816665779172e-12	2.8368160444241757e-10
group_6275		hypothetical protein	11	0	0	53	100.0	100.0	1.344816665779172e-12	2.8368160444241757e-10
group_6286		hypothetical protein	11	0	0	53	100.0	100.0	1.344816665779172e-12	2.8368160444241757e-10
group_6287		hypothetical protein	11	0	0	53	100.0	100.0	1.344816665779172e-12	2.8368160444241757e-10
group_6289		hypothetical protein	11	0	0	53	100.0	100.0	1.344816665779172e-12	2.8368160444241757e-10
group_6297		hypothetical protein	11	0	0	53	100.0	100.0	1.344816665779172e-12	2.8368160444241757e-10
group_6298		hypothetical protein	11	0	0	53	100.0	100.0	1.344816665779172e-12	2.8368160444241757e-10
group_7287		hypothetical protein	11	0	0	53	100.0	100.0	1.344816665779172e-12	2.8368160444241757e-10
group_7290	fabG_4	3-oxoacyl-[acyl-carrier-protein] reductase FabG	11	0	0	53	100.0	100.0	1.344816665779172e-12	2.8368160444241757e-10
group_7298		hypothetical protein	11	0	0	53	100.0	100.0	1.344816665779172e-12	2.8368160444241757e-10
group_7304		hypothetical protein	11	0	0	53	100.0	100.0	1.344816665779172e-12	2.8368160444241757e-10
adh		Alcohol dehydrogenase	11	0	0	53	100.0	100.0	1.344816665779172e-12	2.8368160444241757e-10
group_9041		hypothetical protein	11	0	0	53	100.0	100.0	1.344816665779172e-12	2.8368160444241757e-10

## Sheet: A7_A. phenolicus
Gene	Non-unique Gene name	Annotation	Number_pos_present_in	Number_neg_present_in	Number_pos_not_present_in	Number_neg_not_present_in	Sensitivity	Specificity	Naive_p	Benjamini_H_p
group_6831		hypothetical protein	22	0	0	42	100.0	100.0	1.2445945943217578e-17	9.451451349279428e-14
group_2372		hypothetical protein	21	0	1	42	95.45454545454545	100.0	5.351756755583593e-16	2.0320620400950902e-12
group_1984		hypothetical protein	20	0	2	42	90.9090909090909	100.0	1.1773864862283867e-14	1.788214595283674e-11
group_2418		hypothetical protein	20	0	2	42	90.9090909090909	100.0	1.1773864862283867e-14	1.788214595283674e-11
phoC		hypothetical protein	20	0	2	42	90.9090909090909	100.0	1.1773864862283867e-14	1.788214595283674e-11
group_2845		hypothetical protein	19	0	3	42	86.36363636363636	100.0	1.7660797293425807e-13	1.6764511830784446e-10
group_3953		hypothetical protein	19	0	3	42	86.36363636363636	100.0	1.7660797293425807e-13	1.6764511830784446e-10
group_5976	cynR_3	HTH-type transcriptional regulator CynR	19	0	3	42	86.36363636363636	100.0	1.7660797293425807e-13	1.6764511830784446e-10
group_2044		hypothetical protein	18	0	4	42	81.81818181818183	100.0	2.0309916887439643e-12	1.5423350884321665e-09
group_6879		hypothetical protein	18	0	4	42	81.81818181818183	100.0	2.0309916887439643e-12	1.5423350884321665e-09
group_5261		hypothetical protein	17	0	5	42	77.27272727272727	100.0	1.9091321874193292e-11	9.665299887508258e-09
group_6025		hypothetical protein	17	0	5	42	77.27272727272727	100.0	1.9091321874193292e-11	9.665299887508258e-09
group_2855		hypothetical protein	15	0	7	42	68.18181818181817	100.0	1.0691140249548172e-09	3.1226353482718773e-07
group_5244		hypothetical protein	15	0	7	42	68.18181818181817	100.0	1.0691140249548172e-09	3.1226353482718773e-07
group_5266		hypothetical protein	15	0	7	42	68.18181818181817	100.0	1.0691140249548172e-09	3.1226353482718773e-07
hcrC		4-hydroxybenzoyl-CoA reductase subunit gamma	15	0	7	42	68.18181818181817	100.0	1.0691140249548172e-09	3.1226353482718773e-07
group_6036		hypothetical protein	14	0	8	42	63.63636363636363	100.0	6.68196265596762e-09	1.409522900261614e-06
dapE_3		Succinyl-diaminopimelate desuccinylase	13	0	9	42	59.09090909090909	100.0	3.786445505048337e-08	7.013235893984652e-06
cat_1		Chloramphenicol acetyltransferase	13	0	9	42	59.09090909090909	100.0	3.786445505048337e-08	7.013235893984652e-06
group_8440		hypothetical protein	13	0	9	42	59.09090909090909	100.0	3.786445505048337e-08	7.013235893984652e-06
group_3999		hypothetical protein	12	0	10	42	54.54545454545454	100.0	1.9689516626251222e-07	2.6231963028026627e-05
group_6084		hypothetical protein	12	0	10	42	54.54545454545454	100.0	1.9689516626251222e-07	2.6231963028026627e-05
group_6097		hypothetical protein	12	0	10	42	54.54545454545454	100.0	1.9689516626251222e-07	2.6231963028026627e-05
group_4626		hypothetical protein	11	0	11	42	50.0	100.0	9.486767101739229e-07	8.475589337718554e-05
group_5376		hypothetical protein	11	0	11	42	50.0	100.0	9.486767101739229e-07	8.475589337718554e-05
group_8293		hypothetical protein	11	0	11	42	50.0	100.0	9.486767101739229e-07	8.475589337718554e-05
group_9115		hypothetical protein	11	0	11	42	50.0	100.0	9.486767101739229e-07	8.475589337718554e-05
group_3961		hypothetical protein	10	0	12	42	45.45454545454545	100.0	4.269045195782656e-06	0.0002724296572838108
group_4010		hypothetical protein	10	0	12	42	45.45454545454545	100.0	4.269045195782656e-06	0.0002724296572838108
group_4644		hypothetical protein	10	0	12	42	45.45454545454545	100.0	4.269045195782656e-06	0.0002724296572838108
group_6978		hypothetical protein	10	0	12	42	45.45454545454545	100.0	4.269045195782656e-06	0.0002724296572838108
group_8112	yfcG_2	Disulfide-bond oxidoreductase YfcG	10	0	12	42	45.45454545454545	100.0	4.269045195782656e-06	0.0002724296572838108
group_4648		hypothetical protein	9	0	13	42	40.909090909090914	100.0	1.8061345059080493e-05	0.0009023543051227452
group_6035		hypothetical protein	9	0	13	42	40.909090909090914	100.0	1.8061345059080493e-05	0.0009023543051227452
group_6092		hypothetical protein	9	0	13	42	40.909090909090914	100.0	1.8061345059080493e-05	0.0009023543051227452
group_6847		hypothetical protein	9	0	13	42	40.909090909090914	100.0	1.8061345059080493e-05	0.0009023543051227452
group_3417		hypothetical protein	8	0	14	42	36.36363636363637	100.0	7.224538023632173e-05	0.0028426498316820063
group_6979		hypothetical protein	8	0	14	42	36.36363636363637	100.0	7.224538023632173e-05	0.0028426498316820063
tetR_1		Tetracycline repressor protein class G	8	0	14	42	36.36363636363637	100.0	7.224538023632173e-05	0.0028426498316820063
group_9169	tetA	Tetracycline resistance protein, class C	8	0	14	42	36.36363636363637	100.0	7.224538023632173e-05	0.0028426498316820063
group_9332		hypothetical protein	8	0	14	42	36.36363636363637	100.0	7.224538023632173e-05	0.0028426498316820063
group_4629		hypothetical protein	7	0	15	42	31.818181818181817	100.0	0.0002745324448980242	0.006454487264878006
group_5998		hypothetical protein	7	0	15	42	31.818181818181817	100.0	0.0002745324448980242	0.006454487264878006
group_6812		Outer membrane porin protein 32	7	0	15	42	31.818181818181817	100.0	0.0002745324448980242	0.006454487264878006
group_8536		hypothetical protein	7	0	15	42	31.818181818181817	100.0	0.0002745324448980242	0.006454487264878006
pldh-t		Pyridoxal 4-dehydrogenase	7	0	15	42	31.818181818181817	100.0	0.0002745324448980242	0.006454487264878006
group_9112	scmP	N-acetylcysteine deacetylase	7	0	15	42	31.818181818181817	100.0	0.0002745324448980242	0.006454487264878006
group_9283		hypothetical protein	7	0	15	42	31.818181818181817	100.0	0.0002745324448980242	0.006454487264878006
group_1920	yciE	Protein YciE	6	0	16	42	27.27272727272727	100.0	0.0009951801127553344	0.019328383059498744
group_4046		hypothetical protein	6	0	16	42	27.27272727272727	100.0	0.0009951801127553344	0.019328383059498744
group_4628		hypothetical protein	6	0	16	42	27.27272727272727	100.0	0.0009951801127553344	0.019328383059498744
group_5941		hypothetical protein	6	0	16	42	27.27272727272727	100.0	0.0009951801127553344	0.019328383059498744
group_6019		hypothetical protein	6	0	16	42	27.27272727272727	100.0	0.0009951801127553344	0.019328383059498744
group_6907		hypothetical protein	6	0	16	42	27.27272727272727	100.0	0.0009951801127553344	0.019328383059498744
group_7889	tcmN	Multifunctional cyclase-dehydratase-3-O-methyl transferase TcmN	6	0	16	42	27.27272727272727	100.0	0.0009951801127553344	0.019328383059498744
group_8358		hypothetical protein	6	0	16	42	27.27272727272727	100.0	0.0009951801127553344	0.019328383059498744
group_1017		hypothetical protein	5	0	17	42	22.727272727272727	100.0	0.0034538603913273503	0.04821436730099246
group_5260		hypothetical protein	5	0	17	42	22.727272727272727	100.0	0.0034538603913273503	0.04821436730099246
group_5960		hypothetical protein	5	0	17	42	22.727272727272727	100.0	0.0034538603913273503	0.04821436730099246
group_5983		hypothetical protein	5	0	17	42	22.727272727272727	100.0	0.0034538603913273503	0.04821436730099246
group_6020		hypothetical protein	5	0	17	42	22.727272727272727	100.0	0.0034538603913273503	0.04821436730099246
group_6213		hypothetical protein	5	0	17	42	22.727272727272727	100.0	0.0034538603913273503	0.04821436730099246
group_6792		hypothetical protein	5	0	17	42	22.727272727272727	100.0	0.0034538603913273503	0.04821436730099246
group_6873		hypothetical protein	5	0	17	42	22.727272727272727	100.0	0.0034538603913273503	0.04821436730099246
group_6874		hypothetical protein	5	0	17	42	22.727272727272727	100.0	0.0034538603913273503	0.04821436730099246
group_6875		hypothetical protein	5	0	17	42	22.727272727272727	100.0	0.0034538603913273503	0.04821436730099246
group_6881		hypothetical protein	5	0	17	42	22.727272727272727	100.0	0.0034538603913273503	0.04821436730099246
group_8019		hypothetical protein	5	0	17	42	22.727272727272727	100.0	0.0034538603913273503	0.04821436730099246
group_9090		hypothetical protein	5	0	17	42	22.727272727272727	100.0	0.0034538603913273503	0.04821436730099246
group_9153		hypothetical protein	5	0	17	42	22.727272727272727	100.0	0.0034538603913273503	0.04821436730099246
eriC		Chloride/fluoride channel protein	20	4	2	38	90.9090909090909	90.47619047619048	1.0416654370689461e-10	4.6531807818244565e-08
group_3330		Outer membrane porin protein 32	17	4	5	38	77.27272727272727	90.47619047619048	7.377826005498892e-08	1.2733456974036041e-05
group_5274		hypothetical protein	13	4	9	38	59.09090909090909	90.47619047619048	4.3133583522473026e-05	0.0017610560928476354
group_5275		hypothetical protein	13	4	9	38	59.09090909090909	90.47619047619048	4.3133583522473026e-05	0.0017610560928476354
group_870		hypothetical protein	13	4	9	38	59.09090909090909	90.47619047619048	4.3133583522473026e-05	0.0017610560928476354
group_1818		hypothetical protein	10	4	12	38	45.45454545454545	90.47619047619048	0.002798321808086514	0.04126302099147376
fpvA_6		Ferripyoverdine receptor	10	4	12	38	45.45454545454545	90.47619047619048	0.002798321808086514	0.04126302099147376
group_4566		hypothetical protein	20	3	2	39	90.9090909090909	92.85714285714286	1.82036396716852e-11	9.665299887508258e-09
group_4559		hypothetical protein	17	2	5	40	77.27272727272727	95.23809523809523	2.6356267448816935e-09	6.311702691998255e-07
group_1676		hypothetical protein	14	2	8	40	63.63636363636363	95.23809523809523	5.783906875005587e-07	5.935539028215193e-05
group_6043		hypothetical protein	13	2	9	40	59.09090909090909	95.23809523809523	2.7700744386579373e-06	0.00019845231402989034
group_4562		hypothetical protein	10	2	12	40	45.45454545454545	95.23809523809523	0.00017874501184522257	0.005451363935552691
group_4671		hypothetical protein	10	2	12	40	45.45454545454545	95.23809523809523	0.00017874501184522257	0.005451363935552691
group_5320		hypothetical protein	10	2	12	40	45.45454545454545	95.23809523809523	0.00017874501184522257	0.005451363935552691
gshAB		Glutathione biosynthesis bifunctional protein GshAB	10	2	12	40	45.45454545454545	95.23809523809523	0.00017874501184522257	0.005451363935552691
group_2920		hypothetical protein	8	2	14	40	36.36363636363637	95.23809523809523	0.001959820132956224	0.030813403912359344
group_3675		hypothetical protein	8	2	14	40	36.36363636363637	95.23809523809523	0.001959820132956224	0.030813403912359344
group_5306		hypothetical protein	8	2	14	40	36.36363636363637	95.23809523809523	0.001959820132956224	0.030813403912359344
group_6090		hypothetical protein	8	2	14	40	36.36363636363637	95.23809523809523	0.001959820132956224	0.030813403912359344
group_6091		hypothetical protein	8	2	14	40	36.36363636363637	95.23809523809523	0.001959820132956224	0.030813403912359344
rhaS_3		HTH-type transcriptional activator RhaS	8	2	14	40	36.36363636363637	95.23809523809523	0.001959820132956224	0.030813403912359344
group_6906		hypothetical protein	17	1	5	41	77.27272727272727	97.61904761904762	3.0911693502683225e-10	1.117825716473221e-07
group_5974	gbpR_3	HTH-type transcriptional regulator GbpR	16	1	6	41	72.72727272727273	97.61904761904762	2.2909586249031898e-09	5.799179932504941e-07
group_3954		hypothetical protein	15	1	7	41	68.18181818181817	97.61904761904762	1.4814865774373969e-08	2.960633965541998e-06
group_3357		hypothetical protein	14	1	8	41	63.63636363636363	97.61904761904762	8.526184349014696e-08	1.3776137009876085e-05
group_4638		hypothetical protein	14	1	8	41	63.63636363636363	97.61904761904762	8.526184349014696e-08	1.3776137009876085e-05
group_6900		hypothetical protein	14	1	8	41	63.63636363636363	97.61904761904762	8.526184349014696e-08	1.3776137009876085e-05
group_5952		hypothetical protein	13	1	9	41	59.09090909090909	97.61904761904762	4.4323685617918587e-07	5.023792068395131e-05
group_6971	fecR_4	Protein FecR	13	1	9	41	59.09090909090909	97.61904761904762	4.4323685617918587e-07	5.023792068395131e-05
group_8781	pupA_1	Ferric-pseudobactin 358 receptor	13	1	9	41	59.09090909090909	97.61904761904762	4.4323685617918587e-07	5.023792068395131e-05
group_9051	fecI_4	putative RNA polymerase sigma factor FecI	13	1	9	41	59.09090909090909	97.61904761904762	4.4323685617918587e-07	5.023792068395131e-05
group_3959		hypothetical protein	12	1	10	41	54.54545454545454	97.61904761904762	2.1052637008068713e-06	0.00015829081726660775
group_5943		hypothetical protein	11	1	11	41	50.0	97.61904761904762	9.218273693199444e-06	0.0005426633366368727
group_1635		hypothetical protein	10	1	12	41	45.45454545454545	97.61904761904762	3.747273005187003e-05	0.00157219840891658
group_4633		hypothetical protein	9	1	13	41	40.909090909090914	97.61904761904762	0.00014219204382876117	0.004537001600149632
group_5248		hypothetical protein	9	1	13	41	40.909090909090914	97.61904761904762	0.00014219204382876117	0.004537001600149632
gbsA		Betaine aldehyde dehydrogenase	7	1	15	41	31.818181818181817	97.61904761904762	0.0016905418975299332	0.027027316147036448
group_5995	menH_6	2-succinyl-6-hydroxy-2,4-cyclohexadiene-1-carboxylate synthase	7	1	15	41	31.818181818181817	97.61904761904762	0.0016905418975299332	0.027027316147036448
group_5996	nadX	L-aspartate dehydrogenase	7	1	15	41	31.818181818181817	97.61904761904762	0.0016905418975299332	0.027027316147036448
pobB		Phenoxybenzoate dioxygenase subunit beta	7	1	15	41	31.818181818181817	97.61904761904762	0.0016905418975299332	0.027027316147036448
group_6805		hypothetical protein	7	1	15	41	31.818181818181817	97.61904761904762	0.0016905418975299332	0.027027316147036448
pcaR_2		Pca regulon regulatory protein	7	1	15	41	31.818181818181817	97.61904761904762	0.0016905418975299332	0.027027316147036448
baiA		3-alpha-hydroxycholanate dehydrogenase (NADP(+))	7	1	15	41	31.818181818181817	97.61904761904762	0.0016905418975299332	0.027027316147036448
group_6808	ilvB	Acetolactate synthase isozyme 1 large subunit	7	1	15	41	31.818181818181817	97.61904761904762	0.0016905418975299332	0.027027316147036448
group_6809		hypothetical protein	7	1	15	41	31.818181818181817	97.61904761904762	0.0016905418975299332	0.027027316147036448
group_6810		hypothetical protein	7	1	15	41	31.818181818181817	97.61904761904762	0.0016905418975299332	0.027027316147036448
group_6811		hypothetical protein	7	1	15	41	31.818181818181817	97.61904761904762	0.0016905418975299332	0.027027316147036448
sauU_2		putative sulfoacetate transporter SauU	7	1	15	41	31.818181818181817	97.61904761904762	0.0016905418975299332	0.027027316147036448
group_8397		hypothetical protein	7	1	15	41	31.818181818181817	97.61904761904762	0.0016905418975299332	0.027027316147036448
