# Supplementary material for: Comparative Genomics Reveals Novel Species and Insights into the Biotechnological Potential, Virulence, and Resistance of Alcaligenes
Source: Genes (Basel). 2023 Sep 10;14(9):1783. doi: 10.3390/genes14091783 (PMC10530903; doi:10.3390/genes14091783)
Supplement: Supplementary file 1 [file genes-14-01783-s001.zip › Suppl_Table-S2.xlsx]

## Sheet: Core-virulome
status	Accession	Strain	locus_tag	Identity	VFDB_id	VFDB_gene	VFDB_description	VF_category	VF_name	Reference Species	MGEs?
core	GCA_000275465	NCIB 8687	GCA_000275465_00066	64.2	VFG001381	icl	(isocitratase)	Others	Isocitrate lyase	Mycobacterium tuberculosis H37Rv	Negative
core	GCA_000275465	NCIB 8687	GCA_000275465_00560	53.7	VFG000923	fepA	ferrienterobactin outer membrane transporter	Nutritional/Metabolic factor	Enterobactin	Escherichia coli CFT073	Negative
core	GCA_000275465	NCIB 8687	GCA_000275465_00907	60.8	VFG037028	katA	catalase	Stress survival	KatA	Neisseria meningitidis MC58	Negative
core	GCA_000275465	NCIB 8687	GCA_000275465_00964	54	VFG011414	kdsA	2-dehydro-3-deoxyphosphooctonate aldolase	Immune modulation	LPS	Brucella melitensis bv. 1 str. 16M	Negative
core	GCA_000275465	NCIB 8687	GCA_000275465_00994	59.8	VFG000121	algU	alginate biosynthesis protein AlgZ/FimS	Biofilm	Alginate	Pseudomonas aeruginosa PAO1	Negative
core	GCA_000275465	NCIB 8687	GCA_000275465_00996	56.4	VFG011430	acpXL	acyl carrier protein	Immune modulation	LPS	Brucella melitensis bv. 1 str. 16M	Negative
core	GCA_000275465	NCIB 8687	GCA_000275465_00997	60.7	VFG038840	flmH	short chain dehydrogenase/reductase family oxidoreductase	Motility	Polar flagella	Aeromonas hydrophila ML09-119	Negative
core	GCA_000275465	NCIB 8687	GCA_000275465_01243	61	VFG000077	clpP	ATP-dependent Clp protease proteolytic subunit	Stress survival	ClpP	Listeria monocytogenes EGD-e	Negative
core	GCA_000275465	NCIB 8687	GCA_000275465_01295	67.7	VFG001867	sodB	superoxide dismutase	Stress survival	SodB	Legionella pneumophila subsp. pneumophila str. Philadelphia 1	Negative
core	GCA_000275465	NCIB 8687	GCA_000275465_01474	67	VFG000574	mgtB	Mg2+ transport protein	Nutritional/Metabolic factor	MgtBC	Salmonella enterica subsp. enterica serovar Typhimurium str. LT2	Negative
core	GCA_000275465	NCIB 8687	GCA_000275465_01632	50	VFG002026	gmhA	phosphoheptose isomerase	Immune modulation	LOS	Campylobacter jejuni subsp. jejuni NCTC 11168	Negative
core	GCA_000275465	NCIB 8687	GCA_000275465_01655	52.6	VFG045340	ricA	type IV secretion system effector RicA, Rab2 interacting conserved protein A	Effector delivery system	T4SS secreted effectors	Brucella melitensis bv. 1 str. 16M	Negative
core	GCA_000275465	NCIB 8687	GCA_000275465_01743	73.4	VFG001855	htpB	Hsp60, 60K heat shock protein HtpB	Adherence	Hsp60	Legionella pneumophila subsp. pneumophila str. Philadelphia 1	Negative
core	GCA_000275465	NCIB 8687	GCA_000275465_02199	59.2	VFG000180	xcpT	general secretion pathway protein G	Effector delivery system	Xcp secretion system	Pseudomonas aeruginosa PAO1	Negative
core	GCA_000275465	NCIB 8687	GCA_000275465_02208	50.4	VFG003561	yst1E	type II secretion system ATPase GspE	Effector delivery system	Yst1 T2SS	Yersinia enterocolitica subsp. enterocolitica 8081	Negative
core	GCA_000275465	NCIB 8687	GCA_000275465_02210	60	VFG037176	plc1	phospholipase C	Exotoxin	Phospholipase C	Acinetobacter baumannii ACICU	Negative
core	GCA_000275465	NCIB 8687	GCA_000275465_02310	56.1	VFG047708	carB	carbamoyl phosphate synthase large subunit	Nutritional/Metabolic factor	Pyrimidine biosynthesis	Francisella tularensis subsp. tularensis SCHU S4	Negative
core	GCA_000275465	NCIB 8687	GCA_000275465_02400	52.3	VFG013412	lpxC	UDP-3-O-(R-3-hydroxymyristoyl)-N-acetylglucosamine deacetylase	Immune modulation	LOS	Haemophilus influenzae Rd KW20	Negative
core	GCA_000275465	NCIB 8687	GCA_000275465_02582	51	VFG014893	algC	phosphomannomutase AlgC	Biofilm	Alginate	Pseudomonas aeruginosa PAO1	Negative
core	GCA_000275465	NCIB 8687	GCA_000275465_02587	58.5	VFG000430	tviC	Vi polysaccharide biosynthesis protein, epimerase TviC	Immune modulation	Vi antigen	Salmonella enterica subsp. enterica serovar Typhi str. CT18	Negative
core	GCA_000275465	NCIB 8687	GCA_000275465_02588	69.3	VFG037897	tviB	Vi polysaccharide biosynthesis UDP-N-acetylglucosamine C-6 dehydrogenase TviB	Immune modulation	Capsule	Acinetobacter baumannii ACICU	Negative
core	GCA_000275465	NCIB 8687	GCA_000275465_02892	54.4	VFG050015	dhbE	2,3-dihydroxybenzoate adenylase DhbE	Nutritional/Metabolic factor	Bacillibactin	Bacillus anthracis str. Sterne	Negative
core	GCA_000275465	NCIB 8687	GCA_000275465_02898	50.9	VFG000933	entB	isochorismatase	Nutritional/Metabolic factor	Enterobactin	Escherichia coli CFT073	Negative
core	GCA_000275465	NCIB 8687	GCA_000275465_02899	53.3	VFG049993	dhbA	2,3-dihydroxybenzoate-2,3-dehydrogenase, DhbA	Nutritional/Metabolic factor	Bacillibactin	Bacillus anthracis str. Sterne	Negative
core	GCA_000275465	NCIB 8687	GCA_000275465_02907	54.9	VFG046610	rpe	ribulose-phosphate 3-epimerase	Immune modulation	Capsule	Francisella tularensis subsp. tularensis SCHU S4	Negative
core	GCA_000275465	NCIB 8687	GCA_000275465_02959	51	VFG002519	fliA	flagellar biosynthesis sigma factor	Motility	Flagella	Burkholderia pseudomallei K96243	Negative
core	GCA_000275465	NCIB 8687	GCA_000275465_02968	56	VFG002329	fliG	flagellar motor switch protein G	Motility	Flagella	Yersinia enterocolitica subsp. enterocolitica 8081	Negative
core	GCA_000275465	NCIB 8687	GCA_000275465_02970	63.2	VFG002499	fliI	flagellum-specific ATP synthase FliI	Motility	Flagella	Burkholderia pseudomallei K96243	Negative
core	GCA_000275465	NCIB 8687	GCA_000275465_02974	53.3	VFG002491	fliM	flagellar motor switch protein FliM	Motility	Flagella	Burkholderia pseudomallei K96243	Negative
core	GCA_000275465	NCIB 8687	GCA_000275465_02977	65.2	VFG002338	fliP	flagellar biosynthetic protein FliP	Motility	Flagella	Yersinia enterocolitica subsp. enterocolitica 8081	Negative
core	GCA_000275465	NCIB 8687	GCA_000275465_02978	52.8	VFG002339	fliQ	flagellar biosynthetic protein FliQ	Motility	Flagella	Yersinia enterocolitica subsp. enterocolitica 8081	Negative
core	GCA_000275465	NCIB 8687	GCA_000275465_02988	63	VFG002344	flgI	flagellar P-ring protein precursor FlgI	Motility	Flagella	Yersinia enterocolitica subsp. enterocolitica 8081	Negative
core	GCA_000275465	NCIB 8687	GCA_000275465_02990	70.5	VFG002346	flgG	flagellar basal-body rod protein FlgG	Motility	Flagella	Yersinia enterocolitica subsp. enterocolitica 8081	Negative
core	GCA_000275465	NCIB 8687	GCA_000275465_02989	53.3	VFG002345	flgH	flagellar L-ring protein precursor FlgH	Motility	Flagella	Yersinia enterocolitica subsp. enterocolitica 8081	Negative
core	GCA_000275465	NCIB 8687	GCA_000275465_02994	66.4	VFG002350	flgC	flagellar basal-body rod protein FlgC	Motility	Flagella	Yersinia enterocolitica subsp. enterocolitica 8081	Negative
core	GCA_000275465	NCIB 8687	GCA_000275465_02995	52.9	VFG002351	flgB	flagellar basal-body rod protein FlgB	Motility	Flagella	Yersinia enterocolitica subsp. enterocolitica 8081	Negative
core	GCA_000275465	NCIB 8687	GCA_000275465_03001	52.5	VFG002523	flhB	flagellar biosynthesis protein FlhB	Motility	Flagella	Burkholderia pseudomallei K96243	Negative
core	GCA_000275465	NCIB 8687	GCA_000275465_03000	65	VFG002522	flhA	flagellar biosynthesis protein FlhA	Motility	Flagella	Burkholderia pseudomallei K96243	Negative
core	GCA_000275465	NCIB 8687	GCA_000275465_03002	51.9	VFG043205	cheZ	chemotaxis regulator CheZ	Motility	Flagella	Yersinia enterocolitica subsp. enterocolitica 8081	Negative
core	GCA_000275465	NCIB 8687	GCA_000275465_03003	76.7	VFG043206	cheY	chemotaxis regulatory protein CheY	Motility	Flagella	Yersinia enterocolitica subsp. enterocolitica 8081	Negative
core	GCA_000275465	NCIB 8687	GCA_000275465_03004	68.4	VFG002526	cheB	chemotaxis-specific methylesterase	Motility	Flagella	Burkholderia pseudomallei K96243	Negative
core	GCA_000275465	NCIB 8687	GCA_000275465_03007	64.5	VFG043210	cheW	purine-binding chemotaxis protein CheW	Motility	Flagella	Yersinia enterocolitica subsp. enterocolitica 8081	Negative
core	GCA_000275465	NCIB 8687	GCA_000275465_03008	55.2	VFG002531	cheA	chemotaxis two-component sensor kinase CheA	Motility	Flagella	Burkholderia pseudomallei K96243	Negative
core	GCA_000275465	NCIB 8687	GCA_000275465_03010	58.4	VFG043213	motA	flagellar motor protein MotA	Motility	Flagella	Yersinia enterocolitica subsp. enterocolitica 8081	Negative
core	GCA_000275465	NCIB 8687	GCA_000275465_03168	62.4	VFG047039	wbtL	glucose-1-phosphate thymidylyltransferase	Immune modulation	LPS	Francisella tularensis subsp. tularensis SCHU S4	Negative
core	GCA_000275465	NCIB 8687	GCA_000275465_03169	57.3	VFG013368	rffG	dTDP-glucose 46-dehydratase	Immune modulation	LOS	Haemophilus influenzae Rd KW20	Negative
core	GCA_000275465	NCIB 8687	GCA_000275465_03172	58.5	VFG000463	sodCI	Gifsy-2 prophage: superoxide dismutase precursor (Cu-Zn)	Stress survival	SodCI	Salmonella enterica subsp. enterica serovar Typhimurium str. LT2	Negative
core	GCA_000275465	NCIB 8687	GCA_000275465_03529	77	VFG046465	tufA	elongation factor Tu	Adherence	EF-Tu	Francisella tularensis subsp. tularensis SCHU S4	Negative

## Sheet: Accessory-virulome
status	Accessory	Strain	Locus_tag	Identity	VFDB_id	gene	VFDB_description	VF_category	VF_name	Reference Species	MGEs?
accessory	GCA_000429385	DSM 16503	GCA_000429385_00011	87	VFG037912	pseB	UDP-N-acetylglucosamine 4,6-dehydratase (inverting)	Immune modulation	Capsule	Acinetobacter baumannii ACICU	Genomic island
accessory	GCA_000429385	DSM 16503	GCA_000429385_00010	64.4	VFG037927	pseC	UDP-4-amino-4, 6-dideoxy-N-acetyl-beta-L-altrosamine transaminase	Immune modulation	Capsule	Acinetobacter baumannii ACICU	Genomic island
accessory	GCA_000770015	MOR02	GCA_000770015_01001	87	VFG037912	pseB	UDP-N-acetylglucosamine 4,6-dehydratase (inverting)	Immune modulation	Capsule	Acinetobacter baumannii ACICU	Genomic island
accessory	GCA_001516865	IITR89	GCA_001516865_02497	67.8	VFG014103	wbpE	UDP-2-acetamido-2-deoxy-3-oxo-D-glucuronate aminotransferase	Immune modulation	LPS	Pseudomonas aeruginosa PAO1	Genomic island
accessory	GCA_001530325	NBIB-017	GCA_001530325_00715	53.7	VFG014113	wbpL	glycosyltransferase WbpL	Immune modulation	LPS	Pseudomonas aeruginosa PAO1	Genomic island
accessory	GCA_002082085	MB207	GCA_002082085_03067	76.1	VFG014103	wbpE	UDP-2-acetamido-2-deoxy-3-oxo-D-glucuronate aminotransferase	Immune modulation	LPS	Pseudomonas aeruginosa PAO1	Genomic island
accessory	GCA_002082085	MB207	GCA_002082085_03068	80.3	VFG014102	wbpD	UDP-2-acetamido-3-amino-2, 3-dideoxy-D-glucuronate N-acetyltransferase	Immune modulation	LPS	Pseudomonas aeruginosa PAO1	Genomic island
accessory	GCA_002082085	MB207	GCA_002082085_03069	61.7	VFG014100	wbpB	UDP-N-acetyl-2-amino-2-deoxy-D-glucuronate oxidase	Immune modulation	LPS	Pseudomonas aeruginosa PAO1	Genomic island
accessory	GCA_002242175	JQ135	GCA_002242175_02022	51.7	VFG002480	tssH-5/clpV	Clp-type ATPase chaperone protein	Effector delivery system	T6SS-1	Burkholderia pseudomallei K96243	Genomic island
accessory	GCA_002242175	JQ135	GCA_002242175_02025	50.4	VFG002477	tssE-5	Type VI secretion system protein TssE	Effector delivery system	T6SS-1	Burkholderia pseudomallei K96243	Genomic island
accessory	GCA_002242175	JQ135	GCA_002242175_02028	62.2	VFG002474	tssB-5	Type VI secretion system protein TssB	Effector delivery system	T6SS-1	Burkholderia pseudomallei K96243	Genomic island
accessory	GCA_002242175	JQ135	GCA_002242175_02027	70.5	VFG002475	tssC-5	Type VI secretion system protein TssC	Effector delivery system	T6SS-1	Burkholderia pseudomallei K96243	Genomic island
accessory	GCA_002362965	UBA3227	GCA_002362965_01792	62.2	VFG002474	tssB-5	Type VI secretion system protein TssB	Effector delivery system	T6SS-1	Burkholderia pseudomallei K96243	Genomic island
accessory	GCA_002362965	UBA3227	GCA_002362965_01793	70.3	VFG002475	tssC-5	Type VI secretion system protein TssC	Effector delivery system	T6SS-1	Burkholderia pseudomallei K96243	Genomic island
accessory	GCA_002362965	UBA3227	GCA_002362965_01795	50.4	VFG002477	tssE-5	Type VI secretion system protein TssE	Effector delivery system	T6SS-1	Burkholderia pseudomallei K96243	Genomic island
accessory	GCA_002362965	UBA3227	GCA_002362965_01798	51.8	VFG002480	tssH-5/clpV	Clp-type ATPase chaperone protein	Effector delivery system	T6SS-1	Burkholderia pseudomallei K96243	Genomic island
accessory	GCA_002443155	DSM 30030	GCA_002443155_03101	76.1	VFG014103	wbpE	UDP-2-acetamido-2-deoxy-3-oxo-D-glucuronate aminotransferase	Immune modulation	LPS	Pseudomonas aeruginosa PAO1	Genomic island
accessory	GCA_002443155	DSM 30030	GCA_002443155_03102	80.3	VFG014102	wbpD	UDP-2-acetamido-3-amino-2, 3-dideoxy-D-glucuronate N-acetyltransferase	Immune modulation	LPS	Pseudomonas aeruginosa PAO1	Genomic island
accessory	GCA_002443155	DSM 30030	GCA_002443155_03103	61.7	VFG014100	wbpB	UDP-N-acetyl-2-amino-2-deoxy-D-glucuronate oxidase	Immune modulation	LPS	Pseudomonas aeruginosa PAO1	Genomic island
accessory	GCA_002476455	UBA7605	GCA_002476455_01290	87	VFG037912	pseB	UDP-N-acetylglucosamine 4,6-dehydratase (inverting)	Immune modulation	Capsule	Acinetobacter baumannii ACICU	Genomic island
accessory	GCA_002476455	UBA7605	GCA_002476455_01291	64.4	VFG037927	pseC	UDP-4-amino-4, 6-dideoxy-N-acetyl-beta-L-altrosamine transaminase	Immune modulation	Capsule	Acinetobacter baumannii ACICU	Genomic island
accessory	GCA_002476455	UBA7605	GCA_002476455_01815	53.5	VFG049164	clbS	colibactin self-protection protein ClbS	Exotoxin	Colibactin	Klebsiella pneumoniae subsp. pneumoniae 1084	Genomic island
accessory	GCA_002484005	UBA7629	GCA_002484005_00453	62.2	VFG002474	tssB-5	Type VI secretion system protein TssB	Effector delivery system	T6SS-1	Burkholderia pseudomallei K96243	Genomic island
accessory	GCA_002484005	UBA7629	GCA_002484005_00454	70.3	VFG002475	tssC-5	Type VI secretion system protein TssC	Effector delivery system	T6SS-1	Burkholderia pseudomallei K96243	Genomic island
accessory	GCA_002484005	UBA7629	GCA_002484005_00456	50.4	VFG002477	tssE-5	Type VI secretion system protein TssE	Effector delivery system	T6SS-1	Burkholderia pseudomallei K96243	Genomic island
accessory	GCA_002484005	UBA7629	GCA_002484005_00459	51.8	VFG002480	tssH-5/clpV	Clp-type ATPase chaperone protein	Effector delivery system	T6SS-1	Burkholderia pseudomallei K96243	Genomic island
accessory	GCA_002484125	UBA7622	GCA_002484125_00541	54.1	VFG049164	clbS	colibactin self-protection protein ClbS	Exotoxin	Colibactin	Klebsiella pneumoniae subsp. pneumoniae 1084	Genomic island
accessory	GCA_002484125	UBA7622	GCA_002484125_03126	51.6	VFG000133	algA	phosphomannose isomerase / guanosine 5'-diphospho-D-mannose pyrophosphorylase	Biofilm	Alginate	Pseudomonas aeruginosa PAO1	Genomic island
accessory	GCA_003076515	BU33N	GCA_003076515_01064	50.4	VFG002477	tssE-5	Type VI secretion system protein TssE	Effector delivery system	T6SS-1	Burkholderia pseudomallei K96243	Genomic island
accessory	GCA_003076515	BU33N	GCA_003076515_01061	51.7	VFG002480	tssH-5/clpV	Clp-type ATPase chaperone protein	Effector delivery system	T6SS-1	Burkholderia pseudomallei K96243	Genomic island
accessory	GCA_003076515	BU33N	GCA_003076515_01067	62.2	VFG002474	tssB-5	Type VI secretion system protein TssB	Effector delivery system	T6SS-1	Burkholderia pseudomallei K96243	Genomic island
accessory	GCA_003076515	BU33N	GCA_003076515_01066	70.5	VFG002475	tssC-5	Type VI secretion system protein TssC	Effector delivery system	T6SS-1	Burkholderia pseudomallei K96243	Genomic island
accessory	GCA_003671915	QD168	GCA_003671915_03567	65.3	VFG001301	cap8E	type 8 capsular polysaccharide synthesis protein Cap8E	Immune modulation	Capsule	Staphylococcus aureus subsp. aureus MW2	Genomic island
accessory	GCA_010092625	MUB14	GCA_010092625_03638	55.6	VFG000133	algA	phosphomannose isomerase / guanosine 5'-diphospho-D-mannose pyrophosphorylase	Biofilm	Alginate	Pseudomonas aeruginosa PAO1	Genomic island
accessory	GCA_016446305	SCSIO B001	GCA_016446305_03472	55.9	VFG000133	algA	phosphomannose isomerase / guanosine 5'-diphospho-D-mannose pyrophosphorylase	Biofilm	Alginate	Pseudomonas aeruginosa PAO1	Genomic island
accessory	GCA_018682645	HZ01	GCA_018682645_01380	54.1	VFG049164	clbS	colibactin self-protection protein ClbS	Exotoxin	Colibactin	Klebsiella pneumoniae subsp. pneumoniae 1084	Genomic island
accessory	GCA_020907215	MMA	GCA_020907215_00869	62.2	VFG002474	tssB-5	Type VI secretion system protein TssB	Effector delivery system	T6SS-1	Burkholderia pseudomallei K96243	Genomic island
accessory	GCA_020907215	MMA	GCA_020907215_00870	70.5	VFG002475	tssC-5	Type VI secretion system protein TssC	Effector delivery system	T6SS-1	Burkholderia pseudomallei K96243	Genomic island
accessory	GCA_020907215	MMA	GCA_020907215_00872	50.4	VFG002477	tssE-5	Type VI secretion system protein TssE	Effector delivery system	T6SS-1	Burkholderia pseudomallei K96243	Genomic island
accessory	GCA_020907215	MMA	GCA_020907215_00875	51.8	VFG002480	tssH-5/clpV	Clp-type ATPase chaperone protein	Effector delivery system	T6SS-1	Burkholderia pseudomallei K96243	Genomic island
accessory	GCA_023702805	PSM8	GCA_023702805_03178	56.7	VFG014113	wbpL	glycosyltransferase WbpL	Immune modulation	LPS	Pseudomonas aeruginosa PAO1	Genomic island
accessory	GCA_023702805	PSM8	GCA_023702805_03191	68.6	VFG014103	wbpE	UDP-2-acetamido-2-deoxy-3-oxo-D-glucuronate aminotransferase	Immune modulation	LPS	Pseudomonas aeruginosa PAO1	Genomic island
accessory	GCA_023702805	PSM8	GCA_023702805_03192	72.5	VFG014102	wbpD	UDP-2-acetamido-3-amino-2, 3-dideoxy-D-glucuronate N-acetyltransferase	Immune modulation	LPS	Pseudomonas aeruginosa PAO1	Genomic island
accessory	GCA_023702805	PSM8	GCA_023702805_03193	61.8	VFG014100	wbpB	UDP-N-acetyl-2-amino-2-deoxy-D-glucuronate oxidase	Immune modulation	LPS	Pseudomonas aeruginosa PAO1	Genomic island
accessory	GCA_024266725	NLF5-7	GCA_024266725_03505	53.5	VFG049164	clbS	colibactin self-protection protein ClbS	Exotoxin	Colibactin	Klebsiella pneumoniae subsp. pneumoniae 1084	Genomic island
accessory	GCA_025960365	SMD-FA	GCA_025960365_01994	51.7	VFG002480	tssH-5/clpV	Clp-type ATPase chaperone protein	Effector delivery system	T6SS-1	Burkholderia pseudomallei K96243	Genomic island
accessory	GCA_025960365	SMD-FA	GCA_025960365_01997	50.4	VFG002477	tssE-5	Type VI secretion system protein TssE	Effector delivery system	T6SS-1	Burkholderia pseudomallei K96243	Genomic island
accessory	GCA_025960365	SMD-FA	GCA_025960365_01999	70.5	VFG002475	tssC-5	Type VI secretion system protein TssC	Effector delivery system	T6SS-1	Burkholderia pseudomallei K96243	Genomic island
accessory	GCA_025960365	SMD-FA	GCA_025960365_02000	62.2	VFG002474	tssB-5	Type VI secretion system protein TssB	Effector delivery system	T6SS-1	Burkholderia pseudomallei K96243	Genomic island
accessory	GCA_026344155	A-TC2	GCA_026344155_02986	69.2	VFG037414	bauD	ferric siderophore ABC transporter, permease protein BauD	Nutritional/Metabolic factor	Acinetobactin	Acinetobacter baumannii ACICU	Genomic island
accessory	GCA_026344155	A-TC2	GCA_026344155_02987	62.2	VFG037400	bauC	ferric siderophore ABC transporter, permease protein BauC	Nutritional/Metabolic factor	Acinetobactin	Acinetobacter baumannii ACICU	Genomic island
accessory	GCA_026344155	A-TC2	GCA_026344155_02988	64.8	VFG037386	bauE	ferric siderophore ABC transporter, ATP-binding protein BauE	Nutritional/Metabolic factor	Acinetobactin	Acinetobacter baumannii ACICU	Genomic island
accessory	GCA_026344155	A-TC2	GCA_026344155_02989	50.6	VFG037372	bauB	ferric siderophore ABC transporter, periplasmic siderophore-binding protein	Nutritional/Metabolic factor	Acinetobactin	Acinetobacter baumannii ACICU	Genomic island
accessory	GCA_029000325	JF101	GCA_029000325_02083	53.5	VFG049164	clbS	colibactin self-protection protein ClbS	Exotoxin	Colibactin	Klebsiella pneumoniae subsp. pneumoniae 1084	Genomic island
accessory	GCA_946479345	SRR10754060	GCA_946479345_01370	50	VFG047022	wbtM	dTDP-D-glucose 4,6-dehydratase	Immune modulation	LPS	Francisella tularensis subsp. tularensis SCHU S4	Genomic island
accessory	GCA_000275465	NCIB 8687	GCA_000275465_00398	62.2	VFG002474	tssB-5	Type VI secretion system protein TssB	Effector delivery system	T6SS-1	Burkholderia pseudomallei K96243	Negative
accessory	GCA_000275465	NCIB 8687	GCA_000275465_00399	70.5	VFG002475	tssC-5	Type VI secretion system protein TssC	Effector delivery system	T6SS-1	Burkholderia pseudomallei K96243	Negative
accessory	GCA_000275465	NCIB 8687	GCA_000275465_00401	50.4	VFG002477	tssE-5	Type VI secretion system protein TssE	Effector delivery system	T6SS-1	Burkholderia pseudomallei K96243	Negative
accessory	GCA_000275465	NCIB 8687	GCA_000275465_00404	51.7	VFG002480	tssH-5/clpV	Clp-type ATPase chaperone protein	Effector delivery system	T6SS-1	Burkholderia pseudomallei K96243	Negative
accessory	GCA_000275465	NCIB 8687	GCA_000275465_01656	53	VFG038144	galE	UDP-glucose 4-epimerase GalE	Immune modulation	Capsule	Acinetobacter baumannii ACICU	Negative
accessory	GCA_000275465	NCIB 8687	GCA_000275465_03379	56	VFG002069	hsiB1/vipA/tssB	type VI secretion system tubule-forming protein VipA	Effector delivery system	HSI-I	Pseudomonas aeruginosa PAO1	Negative
accessory	GCA_000275465	NCIB 8687	GCA_000275465_03380	71.3	VFG002070	hsiC1/vipB/tssC	type VI secretion system tubule-forming protein VipB	Effector delivery system	HSI-I	Pseudomonas aeruginosa PAO1	Negative
accessory	GCA_000429385	DSM 16503	GCA_000429385_00034	58.4	VFG037372	bauB	ferric siderophore ABC transporter, periplasmic siderophore-binding protein	Nutritional/Metabolic factor	Acinetobactin	Acinetobacter baumannii ACICU	Negative
accessory	GCA_000429385	DSM 16503	GCA_000429385_00035	71.1	VFG037386	bauE	ferric siderophore ABC transporter, ATP-binding protein BauE	Nutritional/Metabolic factor	Acinetobactin	Acinetobacter baumannii ACICU	Negative
accessory	GCA_000429385	DSM 16503	GCA_000429385_00033	52.2	VFG037358	bauA	TonB-dependent siderophore receptor BauA	Nutritional/Metabolic factor	Acinetobactin	Acinetobacter baumannii ACICU	Negative
accessory	GCA_000429385	DSM 16503	GCA_000429385_00036	60.4	VFG037400	bauC	ferric siderophore ABC transporter, permease protein BauC	Nutritional/Metabolic factor	Acinetobactin	Acinetobacter baumannii ACICU	Negative
accessory	GCA_000429385	DSM 16503	GCA_000429385_00037	53.8	VFG037414	bauD	ferric siderophore ABC transporter, permease protein BauD	Nutritional/Metabolic factor	Acinetobactin	Acinetobacter baumannii ACICU	Negative
accessory	GCA_000429385	DSM 16503	GCA_000429385_01490	53.5	VFG049164	clbS	colibactin self-protection protein ClbS	Exotoxin	Colibactin	Klebsiella pneumoniae subsp. pneumoniae 1084	Negative
accessory	GCA_000429385	DSM 16503	GCA_000429385_02003	57.1	VFG002069	hsiB1/vipA/tssB	type VI secretion system tubule-forming protein VipA	Effector delivery system	HSI-I	Pseudomonas aeruginosa PAO1	Negative
accessory	GCA_000429385	DSM 16503	GCA_000429385_02004	70.9	VFG002070	hsiC1/vipB/tssC	type VI secretion system tubule-forming protein VipB	Effector delivery system	HSI-I	Pseudomonas aeruginosa PAO1	Negative
accessory	GCA_000429385	DSM 16503	GCA_000429385_02108	53	VFG038144	galE	UDP-glucose 4-epimerase GalE	Immune modulation	Capsule	Acinetobacter baumannii ACICU	Negative
accessory	GCA_000465875	EGD-AK7	GCA_000465875_00894	55.1	VFG013286	galE	UDP-glucose 4-epimerase	Immune modulation	LOS	Haemophilus influenzae Rd KW20	Negative
accessory	GCA_000465875	EGD-AK7	GCA_000465875_01030	70.9	VFG002070	hsiC1/vipB/tssC	type VI secretion system tubule-forming protein VipB	Effector delivery system	HSI-I	Pseudomonas aeruginosa PAO1	Negative
accessory	GCA_000465875	EGD-AK7	GCA_000465875_01031	57.1	VFG002069	hsiB1/vipA/tssB	type VI secretion system tubule-forming protein VipA	Effector delivery system	HSI-I	Pseudomonas aeruginosa PAO1	Negative
accessory	GCA_000465875	EGD-AK7	GCA_000465875_01593	73.1	VFG037414	bauD	ferric siderophore ABC transporter, permease protein BauD	Nutritional/Metabolic factor	Acinetobactin	Acinetobacter baumannii ACICU	Negative
accessory	GCA_000465875	EGD-AK7	GCA_000465875_01594	60.1	VFG037400	bauC	ferric siderophore ABC transporter, permease protein BauC	Nutritional/Metabolic factor	Acinetobactin	Acinetobacter baumannii ACICU	Negative
accessory	GCA_000465875	EGD-AK7	GCA_000465875_01595	71.5	VFG037386	bauE	ferric siderophore ABC transporter, ATP-binding protein BauE	Nutritional/Metabolic factor	Acinetobactin	Acinetobacter baumannii ACICU	Negative
accessory	GCA_000465875	EGD-AK7	GCA_000465875_01596	59	VFG037372	bauB	ferric siderophore ABC transporter, periplasmic siderophore-binding protein	Nutritional/Metabolic factor	Acinetobactin	Acinetobacter baumannii ACICU	Negative
accessory	GCA_000465875	EGD-AK7	GCA_000465875_01597	51.7	VFG037358	bauA	TonB-dependent siderophore receptor BauA	Nutritional/Metabolic factor	Acinetobactin	Acinetobacter baumannii ACICU	Negative
accessory	GCA_000465875	EGD-AK7	GCA_000465875_03115	53.5	VFG049164	clbS	colibactin self-protection protein ClbS	Exotoxin	Colibactin	Klebsiella pneumoniae subsp. pneumoniae 1084	Negative
accessory	GCA_000770015	MOR02	GCA_000770015_01000	64.4	VFG037927	pseC	UDP-4-amino-4, 6-dideoxy-N-acetyl-beta-L-altrosamine transaminase	Immune modulation	Capsule	Acinetobacter baumannii ACICU	Negative
accessory	GCA_000770015	MOR02	GCA_000770015_01775	57.1	VFG002069	hsiB1/vipA/tssB	type VI secretion system tubule-forming protein VipA	Effector delivery system	HSI-I	Pseudomonas aeruginosa PAO1	Negative
accessory	GCA_000770015	MOR02	GCA_000770015_01776	70.9	VFG002070	hsiC1/vipB/tssC	type VI secretion system tubule-forming protein VipB	Effector delivery system	HSI-I	Pseudomonas aeruginosa PAO1	Negative
accessory	GCA_000770015	MOR02	GCA_000770015_01908	53	VFG038144	galE	UDP-glucose 4-epimerase GalE	Immune modulation	Capsule	Acinetobacter baumannii ACICU	Negative
accessory	GCA_000770015	MOR02	GCA_000770015_02863	73.1	VFG037414	bauD	ferric siderophore ABC transporter, permease protein BauD	Nutritional/Metabolic factor	Acinetobactin	Acinetobacter baumannii ACICU	Negative
accessory	GCA_000770015	MOR02	GCA_000770015_02864	60.7	VFG037400	bauC	ferric siderophore ABC transporter, permease protein BauC	Nutritional/Metabolic factor	Acinetobactin	Acinetobacter baumannii ACICU	Negative
accessory	GCA_000770015	MOR02	GCA_000770015_02865	71.5	VFG037386	bauE	ferric siderophore ABC transporter, ATP-binding protein BauE	Nutritional/Metabolic factor	Acinetobactin	Acinetobacter baumannii ACICU	Negative
accessory	GCA_000770015	MOR02	GCA_000770015_02866	59	VFG037372	bauB	ferric siderophore ABC transporter, periplasmic siderophore-binding protein	Nutritional/Metabolic factor	Acinetobactin	Acinetobacter baumannii ACICU	Negative
accessory	GCA_000770015	MOR02	GCA_000770015_02867	51.6	VFG037358	bauA	TonB-dependent siderophore receptor BauA	Nutritional/Metabolic factor	Acinetobactin	Acinetobacter baumannii ACICU	Negative
accessory	GCA_000967305	ZD02	GCA_000967305_00053	54.7	VFG049164	clbS	colibactin self-protection protein ClbS	Exotoxin	Colibactin	Klebsiella pneumoniae subsp. pneumoniae 1084	Negative
accessory	GCA_000967305	ZD02	GCA_000967305_01692	72.4	VFG037414	bauD	ferric siderophore ABC transporter, permease protein BauD	Nutritional/Metabolic factor	Acinetobactin	Acinetobacter baumannii ACICU	Negative
accessory	GCA_000967305	ZD02	GCA_000967305_01693	59.7	VFG037400	bauC	ferric siderophore ABC transporter, permease protein BauC	Nutritional/Metabolic factor	Acinetobactin	Acinetobacter baumannii ACICU	Negative
accessory	GCA_000967305	ZD02	GCA_000967305_01694	72.7	VFG037386	bauE	ferric siderophore ABC transporter, ATP-binding protein BauE	Nutritional/Metabolic factor	Acinetobactin	Acinetobacter baumannii ACICU	Negative
accessory	GCA_000967305	ZD02	GCA_000967305_01695	58.4	VFG037372	bauB	ferric siderophore ABC transporter, periplasmic siderophore-binding protein	Nutritional/Metabolic factor	Acinetobactin	Acinetobacter baumannii ACICU	Negative
accessory	GCA_000967305	ZD02	GCA_000967305_01696	51.8	VFG037358	bauA	TonB-dependent siderophore receptor BauA	Nutritional/Metabolic factor	Acinetobactin	Acinetobacter baumannii ACICU	Negative
accessory	GCA_000967305	ZD02	GCA_000967305_02482	57.1	VFG002069	hsiB1/vipA/tssB	type VI secretion system tubule-forming protein VipA	Effector delivery system	HSI-I	Pseudomonas aeruginosa PAO1	Negative
accessory	GCA_000967305	ZD02	GCA_000967305_02483	70.9	VFG002070	hsiC1/vipB/tssC	type VI secretion system tubule-forming protein VipB	Effector delivery system	HSI-I	Pseudomonas aeruginosa PAO1	Negative
accessory	GCA_000967305	ZD02	GCA_000967305_02625	55.4	VFG013286	galE	UDP-glucose 4-epimerase	Immune modulation	LOS	Haemophilus influenzae Rd KW20	Negative
accessory	GCA_001516865	IITR89	GCA_001516865_00240	62.2	VFG002474	tssB-5	Type VI secretion system protein TssB	Effector delivery system	T6SS-1	Burkholderia pseudomallei K96243	Negative
accessory	GCA_001516865	IITR89	GCA_001516865_00241	70.5	VFG002475	tssC-5	Type VI secretion system protein TssC	Effector delivery system	T6SS-1	Burkholderia pseudomallei K96243	Negative
accessory	GCA_001516865	IITR89	GCA_001516865_00243	50.4	VFG002477	tssE-5	Type VI secretion system protein TssE	Effector delivery system	T6SS-1	Burkholderia pseudomallei K96243	Negative
accessory	GCA_001516865	IITR89	GCA_001516865_00246	51.7	VFG002480	tssH-5/clpV	Clp-type ATPase chaperone protein	Effector delivery system	T6SS-1	Burkholderia pseudomallei K96243	Negative
accessory	GCA_001516865	IITR89	GCA_001516865_02387	56	VFG002069	hsiB1/vipA/tssB	type VI secretion system tubule-forming protein VipA	Effector delivery system	HSI-I	Pseudomonas aeruginosa PAO1	Negative
accessory	GCA_001516865	IITR89	GCA_001516865_02388	71.3	VFG002070	hsiC1/vipB/tssC	type VI secretion system tubule-forming protein VipB	Effector delivery system	HSI-I	Pseudomonas aeruginosa PAO1	Negative
accessory	GCA_001516865	IITR89	GCA_001516865_02484	58.3	VFG014113	wbpL	glycosyltransferase WbpL	Immune modulation	LPS	Pseudomonas aeruginosa PAO1	Negative
accessory	GCA_001516865	IITR89	GCA_001516865_02487	53.6	VFG001303	cap8G	type 8 capsular polysaccharide synthesis protein Cap8G	Immune modulation	Capsule	Staphylococcus aureus subsp. aureus MW2	Negative
accessory	GCA_001516865	IITR89	GCA_001516865_02489	65	VFG001301	cap8E	type 8 capsular polysaccharide synthesis protein Cap8E	Immune modulation	Capsule	Staphylococcus aureus subsp. aureus MW2	Negative
accessory	GCA_001516865	IITR89	GCA_001516865_02498	74.6	VFG014102	wbpD	UDP-2-acetamido-3-amino-2, 3-dideoxy-D-glucuronate N-acetyltransferase	Immune modulation	LPS	Pseudomonas aeruginosa PAO1	Negative
accessory	GCA_001516865	IITR89	GCA_001516865_02499	62.1	VFG014100	wbpB	UDP-N-acetyl-2-amino-2-deoxy-D-glucuronate oxidase	Immune modulation	LPS	Pseudomonas aeruginosa PAO1	Negative
accessory	GCA_001516865	IITR89	GCA_001516865_02507	55.7	VFG013286	galE	UDP-glucose 4-epimerase	Immune modulation	LOS	Haemophilus influenzae Rd KW20	Negative
accessory	GCA_001530325	NBIB-017	GCA_001530325_00693	52.7	VFG038144	galE	UDP-glucose 4-epimerase GalE	Immune modulation	Capsule	Acinetobacter baumannii ACICU	Negative
accessory	GCA_001530325	NBIB-017	GCA_001530325_00710	63	VFG001301	cap8E	type 8 capsular polysaccharide synthesis protein Cap8E	Immune modulation	Capsule	Staphylococcus aureus subsp. aureus MW2	Negative
accessory	GCA_001530325	NBIB-017	GCA_001530325_00712	53.1	VFG001303	cap8G	type 8 capsular polysaccharide synthesis protein Cap8G	Immune modulation	Capsule	Staphylococcus aureus subsp. aureus MW2	Negative
accessory	GCA_001530325	NBIB-017	GCA_001530325_00837	70.9	VFG002070	hsiC1/vipB/tssC	type VI secretion system tubule-forming protein VipB	Effector delivery system	HSI-I	Pseudomonas aeruginosa PAO1	Negative
accessory	GCA_001530325	NBIB-017	GCA_001530325_00838	56.6	VFG002069	hsiB1/vipA/tssB	type VI secretion system tubule-forming protein VipA	Effector delivery system	HSI-I	Pseudomonas aeruginosa PAO1	Negative
accessory	GCA_001530325	NBIB-017	GCA_001530325_02313	51.6	VFG037358	bauA	TonB-dependent siderophore receptor BauA	Nutritional/Metabolic factor	Acinetobactin	Acinetobacter baumannii ACICU	Negative
accessory	GCA_001530325	NBIB-017	GCA_001530325_02315	70.7	VFG037386	bauE	ferric siderophore ABC transporter, ATP-binding protein BauE	Nutritional/Metabolic factor	Acinetobactin	Acinetobacter baumannii ACICU	Negative
accessory	GCA_001530325	NBIB-017	GCA_001530325_02314	59.3	VFG037372	bauB	ferric siderophore ABC transporter, periplasmic siderophore-binding protein	Nutritional/Metabolic factor	Acinetobactin	Acinetobacter baumannii ACICU	Negative
accessory	GCA_001530325	NBIB-017	GCA_001530325_02316	60.4	VFG037400	bauC	ferric siderophore ABC transporter, permease protein BauC	Nutritional/Metabolic factor	Acinetobactin	Acinetobacter baumannii ACICU	Negative
accessory	GCA_001530325	NBIB-017	GCA_001530325_02317	73.1	VFG037414	bauD	ferric siderophore ABC transporter, permease protein BauD	Nutritional/Metabolic factor	Acinetobactin	Acinetobacter baumannii ACICU	Negative
accessory	GCA_001641975	P156	GCA_001641975_00483	71.9	VFG037386	bauE	ferric siderophore ABC transporter, ATP-binding protein BauE	Nutritional/Metabolic factor	Acinetobactin	Acinetobacter baumannii ACICU	Negative
accessory	GCA_001641975	P156	GCA_001641975_00482	58.7	VFG037372	bauB	ferric siderophore ABC transporter, periplasmic siderophore-binding protein	Nutritional/Metabolic factor	Acinetobactin	Acinetobacter baumannii ACICU	Negative
accessory	GCA_001641975	P156	GCA_001641975_00484	60.4	VFG037400	bauC	ferric siderophore ABC transporter, permease protein BauC	Nutritional/Metabolic factor	Acinetobactin	Acinetobacter baumannii ACICU	Negative
accessory	GCA_001641975	P156	GCA_001641975_00485	72.1	VFG037414	bauD	ferric siderophore ABC transporter, permease protein BauD	Nutritional/Metabolic factor	Acinetobactin	Acinetobacter baumannii ACICU	Negative
accessory	GCA_001641975	P156	GCA_001641975_00481	52.3	VFG037358	bauA	TonB-dependent siderophore receptor BauA	Nutritional/Metabolic factor	Acinetobactin	Acinetobacter baumannii ACICU	Negative
accessory	GCA_001641975	P156	GCA_001641975_01939	54.1	VFG049164	clbS	colibactin self-protection protein ClbS	Exotoxin	Colibactin	Klebsiella pneumoniae subsp. pneumoniae 1084	Negative
accessory	GCA_001641975	P156	GCA_001641975_03417	57.1	VFG002069	hsiB1/vipA/tssB	type VI secretion system tubule-forming protein VipA	Effector delivery system	HSI-I	Pseudomonas aeruginosa PAO1	Negative
accessory	GCA_001641975	P156	GCA_001641975_03416	70.9	VFG002070	hsiC1/vipB/tssC	type VI secretion system tubule-forming protein VipB	Effector delivery system	HSI-I	Pseudomonas aeruginosa PAO1	Negative
accessory	GCA_002082085	MB207	GCA_002082085_02398	72.4	VFG037414	bauD	ferric siderophore ABC transporter, permease protein BauD	Nutritional/Metabolic factor	Acinetobactin	Acinetobacter baumannii ACICU	Negative
accessory	GCA_002082085	MB207	GCA_002082085_02399	60.4	VFG037400	bauC	ferric siderophore ABC transporter, permease protein BauC	Nutritional/Metabolic factor	Acinetobactin	Acinetobacter baumannii ACICU	Negative
accessory	GCA_002082085	MB207	GCA_002082085_02400	70.7	VFG037386	bauE	ferric siderophore ABC transporter, ATP-binding protein BauE	Nutritional/Metabolic factor	Acinetobactin	Acinetobacter baumannii ACICU	Negative
accessory	GCA_002082085	MB207	GCA_002082085_02401	59.3	VFG037372	bauB	ferric siderophore ABC transporter, periplasmic siderophore-binding protein	Nutritional/Metabolic factor	Acinetobactin	Acinetobacter baumannii ACICU	Negative
accessory	GCA_002082085	MB207	GCA_002082085_02402	51.6	VFG037358	bauA	TonB-dependent siderophore receptor BauA	Nutritional/Metabolic factor	Acinetobactin	Acinetobacter baumannii ACICU	Negative
accessory	GCA_002082085	MB207	GCA_002082085_03050	53	VFG038144	galE	UDP-glucose 4-epimerase GalE	Immune modulation	Capsule	Acinetobacter baumannii ACICU	Negative
accessory	GCA_002082085	MB207	GCA_002082085_03199	57.1	VFG002069	hsiB1/vipA/tssB	type VI secretion system tubule-forming protein VipA	Effector delivery system	HSI-I	Pseudomonas aeruginosa PAO1	Negative
accessory	GCA_002082085	MB207	GCA_002082085_03198	70.9	VFG002070	hsiC1/vipB/tssC	type VI secretion system tubule-forming protein VipB	Effector delivery system	HSI-I	Pseudomonas aeruginosa PAO1	Negative
accessory	GCA_002119995	GZAF3	GCA_002119995_00464	54.7	VFG049164	clbS	colibactin self-protection protein ClbS	Exotoxin	Colibactin	Klebsiella pneumoniae subsp. pneumoniae 1084	Negative
accessory	GCA_002119995	GZAF3	GCA_002119995_01797	57.1	VFG002069	hsiB1/vipA/tssB	type VI secretion system tubule-forming protein VipA	Effector delivery system	HSI-I	Pseudomonas aeruginosa PAO1	Negative
accessory	GCA_002119995	GZAF3	GCA_002119995_01798	70.9	VFG002070	hsiC1/vipB/tssC	type VI secretion system tubule-forming protein VipB	Effector delivery system	HSI-I	Pseudomonas aeruginosa PAO1	Negative
accessory	GCA_002119995	GZAF3	GCA_002119995_01944	55.1	VFG013286	galE	UDP-glucose 4-epimerase	Immune modulation	LOS	Haemophilus influenzae Rd KW20	Negative
accessory	GCA_002119995	GZAF3	GCA_002119995_02516	58.7	VFG037372	bauB	ferric siderophore ABC transporter, periplasmic siderophore-binding protein	Nutritional/Metabolic factor	Acinetobactin	Acinetobacter baumannii ACICU	Negative
accessory	GCA_002119995	GZAF3	GCA_002119995_02515	51.5	VFG037358	bauA	TonB-dependent siderophore receptor BauA	Nutritional/Metabolic factor	Acinetobactin	Acinetobacter baumannii ACICU	Negative
accessory	GCA_002119995	GZAF3	GCA_002119995_02517	72.7	VFG037386	bauE	ferric siderophore ABC transporter, ATP-binding protein BauE	Nutritional/Metabolic factor	Acinetobactin	Acinetobacter baumannii ACICU	Negative
accessory	GCA_002119995	GZAF3	GCA_002119995_02518	60.4	VFG037400	bauC	ferric siderophore ABC transporter, permease protein BauC	Nutritional/Metabolic factor	Acinetobactin	Acinetobacter baumannii ACICU	Negative
accessory	GCA_002119995	GZAF3	GCA_002119995_02519	72.4	VFG037414	bauD	ferric siderophore ABC transporter, permease protein BauD	Nutritional/Metabolic factor	Acinetobactin	Acinetobacter baumannii ACICU	Negative
accessory	GCA_002120075	GZAF1	GCA_002120075_00412	57.1	VFG002069	hsiB1/vipA/tssB	type VI secretion system tubule-forming protein VipA	Effector delivery system	HSI-I	Pseudomonas aeruginosa PAO1	Negative
accessory	GCA_002120075	GZAF1	GCA_002120075_00413	70.9	VFG002070	hsiC1/vipB/tssC	type VI secretion system tubule-forming protein VipB	Effector delivery system	HSI-I	Pseudomonas aeruginosa PAO1	Negative
accessory	GCA_002120075	GZAF1	GCA_002120075_01456	72.1	VFG037414	bauD	ferric siderophore ABC transporter, permease protein BauD	Nutritional/Metabolic factor	Acinetobactin	Acinetobacter baumannii ACICU	Negative
accessory	GCA_002120075	GZAF1	GCA_002120075_01457	60.1	VFG037400	bauC	ferric siderophore ABC transporter, permease protein BauC	Nutritional/Metabolic factor	Acinetobactin	Acinetobacter baumannii ACICU	Negative
accessory	GCA_002120075	GZAF1	GCA_002120075_01458	71.9	VFG037386	bauE	ferric siderophore ABC transporter, ATP-binding protein BauE	Nutritional/Metabolic factor	Acinetobactin	Acinetobacter baumannii ACICU	Negative
accessory	GCA_002120075	GZAF1	GCA_002120075_01459	59	VFG037372	bauB	ferric siderophore ABC transporter, periplasmic siderophore-binding protein	Nutritional/Metabolic factor	Acinetobactin	Acinetobacter baumannii ACICU	Negative
accessory	GCA_002120075	GZAF1	GCA_002120075_01460	51.3	VFG037358	bauA	TonB-dependent siderophore receptor BauA	Nutritional/Metabolic factor	Acinetobactin	Acinetobacter baumannii ACICU	Negative
accessory	GCA_002120075	GZAF1	GCA_002120075_03474	55.1	VFG013286	galE	UDP-glucose 4-epimerase	Immune modulation	LOS	Haemophilus influenzae Rd KW20	Negative
accessory	GCA_002205415	BDB4	GCA_002205415_01679	72.4	VFG037414	bauD	ferric siderophore ABC transporter, permease protein BauD	Nutritional/Metabolic factor	Acinetobactin	Acinetobacter baumannii ACICU	Negative
accessory	GCA_002205415	BDB4	GCA_002205415_01681	71.1	VFG037386	bauE	ferric siderophore ABC transporter, ATP-binding protein BauE	Nutritional/Metabolic factor	Acinetobactin	Acinetobacter baumannii ACICU	Negative
accessory	GCA_002205415	BDB4	GCA_002205415_01680	60.4	VFG037400	bauC	ferric siderophore ABC transporter, permease protein BauC	Nutritional/Metabolic factor	Acinetobactin	Acinetobacter baumannii ACICU	Negative
accessory	GCA_002205415	BDB4	GCA_002205415_01682	59.6	VFG037372	bauB	ferric siderophore ABC transporter, periplasmic siderophore-binding protein	Nutritional/Metabolic factor	Acinetobactin	Acinetobacter baumannii ACICU	Negative
accessory	GCA_002205415	BDB4	GCA_002205415_01683	51.6	VFG037358	bauA	TonB-dependent siderophore receptor BauA	Nutritional/Metabolic factor	Acinetobactin	Acinetobacter baumannii ACICU	Negative
accessory	GCA_002205415	BDB4	GCA_002205415_02485	57.1	VFG002069	hsiB1/vipA/tssB	type VI secretion system tubule-forming protein VipA	Effector delivery system	HSI-I	Pseudomonas aeruginosa PAO1	Negative
accessory	GCA_002205415	BDB4	GCA_002205415_02486	70.9	VFG002070	hsiC1/vipB/tssC	type VI secretion system tubule-forming protein VipB	Effector delivery system	HSI-I	Pseudomonas aeruginosa PAO1	Negative
accessory	GCA_002242175	JQ135	GCA_002242175_03352	51.6	VFG038144	galE	UDP-glucose 4-epimerase GalE	Immune modulation	Capsule	Acinetobacter baumannii ACICU	Negative
accessory	GCA_002362965	UBA3227	GCA_002362965_02104	53.7	VFG014113	wbpL	glycosyltransferase WbpL	Immune modulation	LPS	Pseudomonas aeruginosa PAO1	Negative
accessory	GCA_002362965	UBA3227	GCA_002362965_02107	53.1	VFG001303	cap8G	type 8 capsular polysaccharide synthesis protein Cap8G	Immune modulation	Capsule	Staphylococcus aureus subsp. aureus MW2	Negative
accessory	GCA_002362965	UBA3227	GCA_002362965_02109	63	VFG001301	cap8E	type 8 capsular polysaccharide synthesis protein Cap8E	Immune modulation	Capsule	Staphylococcus aureus subsp. aureus MW2	Negative
accessory	GCA_002392125	UBA3878	GCA_002392125_00342	62.3	VFG014100	wbpB	UDP-N-acetyl-2-amino-2-deoxy-D-glucuronate oxidase	Immune modulation	LPS	Pseudomonas aeruginosa PAO1	Negative
accessory	GCA_002392125	UBA3878	GCA_002392125_00343	80.3	VFG014102	wbpD	UDP-2-acetamido-3-amino-2, 3-dideoxy-D-glucuronate N-acetyltransferase	Immune modulation	LPS	Pseudomonas aeruginosa PAO1	Negative
accessory	GCA_002392125	UBA3878	GCA_002392125_00344	75.3	VFG014103	wbpE	UDP-2-acetamido-2-deoxy-3-oxo-D-glucuronate aminotransferase	Immune modulation	LPS	Pseudomonas aeruginosa PAO1	Negative
accessory	GCA_002392125	UBA3878	GCA_002392125_00361	53	VFG038144	galE	UDP-glucose 4-epimerase GalE	Immune modulation	Capsule	Acinetobacter baumannii ACICU	Negative
accessory	GCA_002392125	UBA3878	GCA_002392125_00471	51.8	VFG002480	tssH-5/clpV	Clp-type ATPase chaperone protein	Effector delivery system	T6SS-1	Burkholderia pseudomallei K96243	Negative
accessory	GCA_002392125	UBA3878	GCA_002392125_00474	50.4	VFG002477	tssE-5	Type VI secretion system protein TssE	Effector delivery system	T6SS-1	Burkholderia pseudomallei K96243	Negative
accessory	GCA_002392125	UBA3878	GCA_002392125_00476	70.5	VFG002475	tssC-5	Type VI secretion system protein TssC	Effector delivery system	T6SS-1	Burkholderia pseudomallei K96243	Negative
accessory	GCA_002392125	UBA3878	GCA_002392125_00477	62.2	VFG002474	tssB-5	Type VI secretion system protein TssB	Effector delivery system	T6SS-1	Burkholderia pseudomallei K96243	Negative
accessory	GCA_002392125	UBA3878	GCA_002392125_03185	56.6	VFG002069	hsiB1/vipA/tssB	type VI secretion system tubule-forming protein VipA	Effector delivery system	HSI-I	Pseudomonas aeruginosa PAO1	Negative
accessory	GCA_002392125	UBA3878	GCA_002392125_03184	71.3	VFG002070	hsiC1/vipB/tssC	type VI secretion system tubule-forming protein VipB	Effector delivery system	HSI-I	Pseudomonas aeruginosa PAO1	Negative
accessory	GCA_002443155	DSM 30030	GCA_002443155_00219	52.2	VFG037358	bauA	TonB-dependent siderophore receptor BauA	Nutritional/Metabolic factor	Acinetobactin	Acinetobacter baumannii ACICU	Negative
accessory	GCA_002443155	DSM 30030	GCA_002443155_00221	71.9	VFG037386	bauE	ferric siderophore ABC transporter, ATP-binding protein BauE	Nutritional/Metabolic factor	Acinetobactin	Acinetobacter baumannii ACICU	Negative
accessory	GCA_002443155	DSM 30030	GCA_002443155_00220	58.4	VFG037372	bauB	ferric siderophore ABC transporter, periplasmic siderophore-binding protein	Nutritional/Metabolic factor	Acinetobactin	Acinetobacter baumannii ACICU	Negative
accessory	GCA_002443155	DSM 30030	GCA_002443155_00222	60.4	VFG037400	bauC	ferric siderophore ABC transporter, permease protein BauC	Nutritional/Metabolic factor	Acinetobactin	Acinetobacter baumannii ACICU	Negative
accessory	GCA_002443155	DSM 30030	GCA_002443155_00223	72.1	VFG037414	bauD	ferric siderophore ABC transporter, permease protein BauD	Nutritional/Metabolic factor	Acinetobactin	Acinetobacter baumannii ACICU	Negative
accessory	GCA_002443155	DSM 30030	GCA_002443155_01696	54.7	VFG049164	clbS	colibactin self-protection protein ClbS	Exotoxin	Colibactin	Klebsiella pneumoniae subsp. pneumoniae 1084	Negative
accessory	GCA_002443155	DSM 30030	GCA_002443155_03082	53	VFG038144	galE	UDP-glucose 4-epimerase GalE	Immune modulation	Capsule	Acinetobacter baumannii ACICU	Negative
accessory	GCA_002443155	DSM 30030	GCA_002443155_03223	70.9	VFG002070	hsiC1/vipB/tssC	type VI secretion system tubule-forming protein VipB	Effector delivery system	HSI-I	Pseudomonas aeruginosa PAO1	Negative
accessory	GCA_002443155	DSM 30030	GCA_002443155_03224	57.1	VFG002069	hsiB1/vipA/tssB	type VI secretion system tubule-forming protein VipA	Effector delivery system	HSI-I	Pseudomonas aeruginosa PAO1	Negative
accessory	GCA_002476455	UBA7605	GCA_002476455_01267	73.1	VFG037414	bauD	ferric siderophore ABC transporter, permease protein BauD	Nutritional/Metabolic factor	Acinetobactin	Acinetobacter baumannii ACICU	Negative
accessory	GCA_002476455	UBA7605	GCA_002476455_01268	60.1	VFG037400	bauC	ferric siderophore ABC transporter, permease protein BauC	Nutritional/Metabolic factor	Acinetobactin	Acinetobacter baumannii ACICU	Negative
accessory	GCA_002476455	UBA7605	GCA_002476455_01269	70.7	VFG037386	bauE	ferric siderophore ABC transporter, ATP-binding protein BauE	Nutritional/Metabolic factor	Acinetobactin	Acinetobacter baumannii ACICU	Negative
accessory	GCA_002476455	UBA7605	GCA_002476455_01270	59.6	VFG037372	bauB	ferric siderophore ABC transporter, periplasmic siderophore-binding protein	Nutritional/Metabolic factor	Acinetobactin	Acinetobacter baumannii ACICU	Negative
accessory	GCA_002476455	UBA7605	GCA_002476455_01271	51.8	VFG037358	bauA	TonB-dependent siderophore receptor BauA	Nutritional/Metabolic factor	Acinetobactin	Acinetobacter baumannii ACICU	Negative
accessory	GCA_002476455	UBA7605	GCA_002476455_03121	53.3	VFG038144	galE	UDP-glucose 4-epimerase GalE	Immune modulation	Capsule	Acinetobacter baumannii ACICU	Negative
accessory	GCA_002476455	UBA7605	GCA_002476455_03229	70.9	VFG002070	hsiC1/vipB/tssC	type VI secretion system tubule-forming protein VipB	Effector delivery system	HSI-I	Pseudomonas aeruginosa PAO1	Negative
accessory	GCA_002476455	UBA7605	GCA_002476455_03230	56.6	VFG002069	hsiB1/vipA/tssB	type VI secretion system tubule-forming protein VipA	Effector delivery system	HSI-I	Pseudomonas aeruginosa PAO1	Negative
accessory	GCA_002484005	UBA7629	GCA_002484005_01831	51.6	VFG038144	galE	UDP-glucose 4-epimerase GalE	Immune modulation	Capsule	Acinetobacter baumannii ACICU	Negative
accessory	GCA_002484125	UBA7622	GCA_002484125_01886	58.4	VFG037372	bauB	ferric siderophore ABC transporter, periplasmic siderophore-binding protein	Nutritional/Metabolic factor	Acinetobactin	Acinetobacter baumannii ACICU	Negative
accessory	GCA_002484125	UBA7622	GCA_002484125_01885	51.5	VFG037358	bauA	TonB-dependent siderophore receptor BauA	Nutritional/Metabolic factor	Acinetobactin	Acinetobacter baumannii ACICU	Negative
accessory	GCA_002484125	UBA7622	GCA_002484125_01887	72.7	VFG037386	bauE	ferric siderophore ABC transporter, ATP-binding protein BauE	Nutritional/Metabolic factor	Acinetobactin	Acinetobacter baumannii ACICU	Negative
accessory	GCA_002484125	UBA7622	GCA_002484125_01888	60.4	VFG037400	bauC	ferric siderophore ABC transporter, permease protein BauC	Nutritional/Metabolic factor	Acinetobactin	Acinetobacter baumannii ACICU	Negative
accessory	GCA_002484125	UBA7622	GCA_002484125_01889	71.8	VFG037414	bauD	ferric siderophore ABC transporter, permease protein BauD	Nutritional/Metabolic factor	Acinetobactin	Acinetobacter baumannii ACICU	Negative
accessory	GCA_002484125	UBA7622	GCA_002484125_03236	57.1	VFG002069	hsiB1/vipA/tssB	type VI secretion system tubule-forming protein VipA	Effector delivery system	HSI-I	Pseudomonas aeruginosa PAO1	Negative
accessory	GCA_002484125	UBA7622	GCA_002484125_03237	70.9	VFG002070	hsiC1/vipB/tssC	type VI secretion system tubule-forming protein VipB	Effector delivery system	HSI-I	Pseudomonas aeruginosa PAO1	Negative
accessory	GCA_002484125	UBA7622	GCA_002484125_03402	53	VFG038144	galE	UDP-glucose 4-epimerase GalE	Immune modulation	Capsule	Acinetobacter baumannii ACICU	Negative
accessory	GCA_003076515	BU33N	GCA_003076515_03118	51.6	VFG038144	galE	UDP-glucose 4-epimerase GalE	Immune modulation	Capsule	Acinetobacter baumannii ACICU	Negative
accessory	GCA_003122065	YBY	GCA_003122065_00968	54.7	VFG049164	clbS	colibactin self-protection protein ClbS	Exotoxin	Colibactin	Klebsiella pneumoniae subsp. pneumoniae 1084	Negative
accessory	GCA_003122065	YBY	GCA_003122065_01871	72.7	VFG037414	bauD	ferric siderophore ABC transporter, permease protein BauD	Nutritional/Metabolic factor	Acinetobactin	Acinetobacter baumannii ACICU	Negative
accessory	GCA_003122065	YBY	GCA_003122065_01872	60.4	VFG037400	bauC	ferric siderophore ABC transporter, permease protein BauC	Nutritional/Metabolic factor	Acinetobactin	Acinetobacter baumannii ACICU	Negative
accessory	GCA_003122065	YBY	GCA_003122065_01873	71.9	VFG037386	bauE	ferric siderophore ABC transporter, ATP-binding protein BauE	Nutritional/Metabolic factor	Acinetobactin	Acinetobacter baumannii ACICU	Negative
accessory	GCA_003122065	YBY	GCA_003122065_01874	59	VFG037372	bauB	ferric siderophore ABC transporter, periplasmic siderophore-binding protein	Nutritional/Metabolic factor	Acinetobactin	Acinetobacter baumannii ACICU	Negative
accessory	GCA_003122065	YBY	GCA_003122065_01875	52	VFG037358	bauA	TonB-dependent siderophore receptor BauA	Nutritional/Metabolic factor	Acinetobactin	Acinetobacter baumannii ACICU	Negative
accessory	GCA_003122065	YBY	GCA_003122065_02549	70.9	VFG002070	hsiC1/vipB/tssC	type VI secretion system tubule-forming protein VipB	Effector delivery system	HSI-I	Pseudomonas aeruginosa PAO1	Negative
accessory	GCA_003122065	YBY	GCA_003122065_02550	56.6	VFG002069	hsiB1/vipA/tssB	type VI secretion system tubule-forming protein VipA	Effector delivery system	HSI-I	Pseudomonas aeruginosa PAO1	Negative
accessory	GCA_003511485	UBA10732	GCA_003511485_00773	62.3	VFG014100	wbpB	UDP-N-acetyl-2-amino-2-deoxy-D-glucuronate oxidase	Immune modulation	LPS	Pseudomonas aeruginosa PAO1	Negative
accessory	GCA_003511485	UBA10732	GCA_003511485_00774	80.3	VFG014102	wbpD	UDP-2-acetamido-3-amino-2, 3-dideoxy-D-glucuronate N-acetyltransferase	Immune modulation	LPS	Pseudomonas aeruginosa PAO1	Negative
accessory	GCA_003511485	UBA10732	GCA_003511485_00775	74.4	VFG014103	wbpE	UDP-2-acetamido-2-deoxy-3-oxo-D-glucuronate aminotransferase	Immune modulation	LPS	Pseudomonas aeruginosa PAO1	Negative
accessory	GCA_003511485	UBA10732	GCA_003511485_00792	51.6	VFG038144	galE	UDP-glucose 4-epimerase GalE	Immune modulation	Capsule	Acinetobacter baumannii ACICU	Negative
accessory	GCA_003511485	UBA10732	GCA_003511485_01411	60.2	VFG037372	bauB	ferric siderophore ABC transporter, periplasmic siderophore-binding protein	Nutritional/Metabolic factor	Acinetobactin	Acinetobacter baumannii ACICU	Negative
accessory	GCA_003511485	UBA10732	GCA_003511485_01410	51.7	VFG037358	bauA	TonB-dependent siderophore receptor BauA	Nutritional/Metabolic factor	Acinetobactin	Acinetobacter baumannii ACICU	Negative
accessory	GCA_003511485	UBA10732	GCA_003511485_01412	70.7	VFG037386	bauE	ferric siderophore ABC transporter, ATP-binding protein BauE	Nutritional/Metabolic factor	Acinetobactin	Acinetobacter baumannii ACICU	Negative
accessory	GCA_003511485	UBA10732	GCA_003511485_01413	59.7	VFG037400	bauC	ferric siderophore ABC transporter, permease protein BauC	Nutritional/Metabolic factor	Acinetobactin	Acinetobacter baumannii ACICU	Negative
accessory	GCA_003511485	UBA10732	GCA_003511485_01414	72.1	VFG037414	bauD	ferric siderophore ABC transporter, permease protein BauD	Nutritional/Metabolic factor	Acinetobactin	Acinetobacter baumannii ACICU	Negative
accessory	GCA_003511485	UBA10732	GCA_003511485_02178	51.6	VFG002480	tssH-5/clpV	Clp-type ATPase chaperone protein	Effector delivery system	T6SS-1	Burkholderia pseudomallei K96243	Negative
accessory	GCA_003511485	UBA10732	GCA_003511485_02181	50.4	VFG002477	tssE-5	Type VI secretion system protein TssE	Effector delivery system	T6SS-1	Burkholderia pseudomallei K96243	Negative
accessory	GCA_003511485	UBA10732	GCA_003511485_02183	70.5	VFG002475	tssC-5	Type VI secretion system protein TssC	Effector delivery system	T6SS-1	Burkholderia pseudomallei K96243	Negative
accessory	GCA_003511485	UBA10732	GCA_003511485_02184	62.2	VFG002474	tssB-5	Type VI secretion system protein TssB	Effector delivery system	T6SS-1	Burkholderia pseudomallei K96243	Negative
accessory	GCA_003521065	UBA11281	GCA_003521065_02355	56.6	VFG013286	galE	UDP-glucose 4-epimerase	Immune modulation	LOS	Haemophilus influenzae Rd KW20	Negative
accessory	GCA_003521065	UBA11281	GCA_003521065_02373	75.3	VFG014103	wbpE	UDP-2-acetamido-2-deoxy-3-oxo-D-glucuronate aminotransferase	Immune modulation	LPS	Pseudomonas aeruginosa PAO1	Negative
accessory	GCA_003521065	UBA11281	GCA_003521065_02374	79.3	VFG014102	wbpD	UDP-2-acetamido-3-amino-2, 3-dideoxy-D-glucuronate N-acetyltransferase	Immune modulation	LPS	Pseudomonas aeruginosa PAO1	Negative
accessory	GCA_003521065	UBA11281	GCA_003521065_02375	61.1	VFG014100	wbpB	UDP-N-acetyl-2-amino-2-deoxy-D-glucuronate oxidase	Immune modulation	LPS	Pseudomonas aeruginosa PAO1	Negative
accessory	GCA_003671915	QD168	GCA_003671915_00440	60.2	VFG037372	bauB	ferric siderophore ABC transporter, periplasmic siderophore-binding protein	Nutritional/Metabolic factor	Acinetobactin	Acinetobacter baumannii ACICU	Negative
accessory	GCA_003671915	QD168	GCA_003671915_00441	70.7	VFG037386	bauE	ferric siderophore ABC transporter, ATP-binding protein BauE	Nutritional/Metabolic factor	Acinetobactin	Acinetobacter baumannii ACICU	Negative
accessory	GCA_003671915	QD168	GCA_003671915_00442	59.7	VFG037400	bauC	ferric siderophore ABC transporter, permease protein BauC	Nutritional/Metabolic factor	Acinetobactin	Acinetobacter baumannii ACICU	Negative
accessory	GCA_003671915	QD168	GCA_003671915_00443	72.1	VFG037414	bauD	ferric siderophore ABC transporter, permease protein BauD	Nutritional/Metabolic factor	Acinetobactin	Acinetobacter baumannii ACICU	Negative
accessory	GCA_003671915	QD168	GCA_003671915_00439	51.7	VFG037358	bauA	TonB-dependent siderophore receptor BauA	Nutritional/Metabolic factor	Acinetobactin	Acinetobacter baumannii ACICU	Negative
accessory	GCA_003671915	QD168	GCA_003671915_02172	51.7	VFG002480	tssH-5/clpV	Clp-type ATPase chaperone protein	Effector delivery system	T6SS-1	Burkholderia pseudomallei K96243	Negative
accessory	GCA_003671915	QD168	GCA_003671915_02175	50.4	VFG002477	tssE-5	Type VI secretion system protein TssE	Effector delivery system	T6SS-1	Burkholderia pseudomallei K96243	Negative
accessory	GCA_003671915	QD168	GCA_003671915_02177	70.5	VFG002475	tssC-5	Type VI secretion system protein TssC	Effector delivery system	T6SS-1	Burkholderia pseudomallei K96243	Negative
accessory	GCA_003671915	QD168	GCA_003671915_02178	62.2	VFG002474	tssB-5	Type VI secretion system protein TssB	Effector delivery system	T6SS-1	Burkholderia pseudomallei K96243	Negative
accessory	GCA_003671915	QD168	GCA_003671915_03553	51.6	VFG038144	galE	UDP-glucose 4-epimerase GalE	Immune modulation	Capsule	Acinetobacter baumannii ACICU	Negative
accessory	GCA_003671915	QD168	GCA_003671915_03569	54.1	VFG001303	cap8G	type 8 capsular polysaccharide synthesis protein Cap8G	Immune modulation	Capsule	Staphylococcus aureus subsp. aureus MW2	Negative
accessory	GCA_003671915	QD168	GCA_003671915_03572	57.7	VFG014113	wbpL	glycosyltransferase WbpL	Immune modulation	LPS	Pseudomonas aeruginosa PAO1	Negative
accessory	GCA_003671915	QD168	GCA_003671915_03685	70.9	VFG002070	hsiC1/vipB/tssC	type VI secretion system tubule-forming protein VipB	Effector delivery system	HSI-I	Pseudomonas aeruginosa PAO1	Negative
accessory	GCA_003671915	QD168	GCA_003671915_03686	57.1	VFG002069	hsiB1/vipA/tssB	type VI secretion system tubule-forming protein VipA	Effector delivery system	HSI-I	Pseudomonas aeruginosa PAO1	Negative
accessory	GCA_003716855	J481	GCA_003716855_02799	60.8	VFG037372	bauB	ferric siderophore ABC transporter, periplasmic siderophore-binding protein	Nutritional/Metabolic factor	Acinetobactin	Acinetobacter baumannii ACICU	Negative
accessory	GCA_003716855	J481	GCA_003716855_02798	51.5	VFG037358	bauA	TonB-dependent siderophore receptor BauA	Nutritional/Metabolic factor	Acinetobactin	Acinetobacter baumannii ACICU	Negative
accessory	GCA_003716855	J481	GCA_003716855_02800	70.7	VFG037386	bauE	ferric siderophore ABC transporter, ATP-binding protein BauE	Nutritional/Metabolic factor	Acinetobactin	Acinetobacter baumannii ACICU	Negative
accessory	GCA_003716855	J481	GCA_003716855_02801	59.4	VFG037400	bauC	ferric siderophore ABC transporter, permease protein BauC	Nutritional/Metabolic factor	Acinetobactin	Acinetobacter baumannii ACICU	Negative
accessory	GCA_003716855	J481	GCA_003716855_02802	71.1	VFG037414	bauD	ferric siderophore ABC transporter, permease protein BauD	Nutritional/Metabolic factor	Acinetobactin	Acinetobacter baumannii ACICU	Negative
accessory	GCA_003938225	393	GCA_003938225_02104	51.6	VFG002480	tssH-5/clpV	Clp-type ATPase chaperone protein	Effector delivery system	T6SS-1	Burkholderia pseudomallei K96243	Negative
accessory	GCA_003938225	393	GCA_003938225_02107	50.4	VFG002477	tssE-5	Type VI secretion system protein TssE	Effector delivery system	T6SS-1	Burkholderia pseudomallei K96243	Negative
accessory	GCA_003938225	393	GCA_003938225_02109	70.5	VFG002475	tssC-5	Type VI secretion system protein TssC	Effector delivery system	T6SS-1	Burkholderia pseudomallei K96243	Negative
accessory	GCA_003938225	393	GCA_003938225_02110	61.6	VFG002474	tssB-5	Type VI secretion system protein TssB	Effector delivery system	T6SS-1	Burkholderia pseudomallei K96243	Negative
accessory	GCA_003938225	393	GCA_003938225_03562	51.6	VFG038144	galE	UDP-glucose 4-epimerase GalE	Immune modulation	Capsule	Acinetobacter baumannii ACICU	Negative
accessory	GCA_003939865	AF_174	GCA_003939865_00332	57.1	VFG002069	hsiB1/vipA/tssB	type VI secretion system tubule-forming protein VipA	Effector delivery system	HSI-I	Pseudomonas aeruginosa PAO1	Negative
accessory	GCA_003939865	AF_174	GCA_003939865_00333	70.9	VFG002070	hsiC1/vipB/tssC	type VI secretion system tubule-forming protein VipB	Effector delivery system	HSI-I	Pseudomonas aeruginosa PAO1	Negative
accessory	GCA_003939865	AF_174	GCA_003939865_01991	72.1	VFG037414	bauD	ferric siderophore ABC transporter, permease protein BauD	Nutritional/Metabolic factor	Acinetobactin	Acinetobacter baumannii ACICU	Negative
accessory	GCA_003939865	AF_174	GCA_003939865_01992	60.4	VFG037400	bauC	ferric siderophore ABC transporter, permease protein BauC	Nutritional/Metabolic factor	Acinetobactin	Acinetobacter baumannii ACICU	Negative
accessory	GCA_003939865	AF_174	GCA_003939865_01993	71.9	VFG037386	bauE	ferric siderophore ABC transporter, ATP-binding protein BauE	Nutritional/Metabolic factor	Acinetobactin	Acinetobacter baumannii ACICU	Negative
accessory	GCA_003939865	AF_174	GCA_003939865_01994	58.7	VFG037372	bauB	ferric siderophore ABC transporter, periplasmic siderophore-binding protein	Nutritional/Metabolic factor	Acinetobactin	Acinetobacter baumannii ACICU	Negative
accessory	GCA_003939865	AF_174	GCA_003939865_01995	51.8	VFG037358	bauA	TonB-dependent siderophore receptor BauA	Nutritional/Metabolic factor	Acinetobactin	Acinetobacter baumannii ACICU	Negative
accessory	GCA_003939865	AF_174	GCA_003939865_03323	54.7	VFG049164	clbS	colibactin self-protection protein ClbS	Exotoxin	Colibactin	Klebsiella pneumoniae subsp. pneumoniae 1084	Negative
accessory	GCA_004319585	AN70	GCA_004319585_00048	51.8	VFG002480	tssH-5/clpV	Clp-type ATPase chaperone protein	Effector delivery system	T6SS-1	Burkholderia pseudomallei K96243	Negative
accessory	GCA_004319585	AN70	GCA_004319585_00051	50.4	VFG002477	tssE-5	Type VI secretion system protein TssE	Effector delivery system	T6SS-1	Burkholderia pseudomallei K96243	Negative
accessory	GCA_004319585	AN70	GCA_004319585_00053	70.5	VFG002475	tssC-5	Type VI secretion system protein TssC	Effector delivery system	T6SS-1	Burkholderia pseudomallei K96243	Negative
accessory	GCA_004319585	AN70	GCA_004319585_00054	62.2	VFG002474	tssB-5	Type VI secretion system protein TssB	Effector delivery system	T6SS-1	Burkholderia pseudomallei K96243	Negative
accessory	GCA_004319585	AN70	GCA_004319585_01300	62.7	VFG014100	wbpB	UDP-N-acetyl-2-amino-2-deoxy-D-glucuronate oxidase	Immune modulation	LPS	Pseudomonas aeruginosa PAO1	Negative
accessory	GCA_004319585	AN70	GCA_004319585_01301	75.1	VFG014102	wbpD	UDP-2-acetamido-3-amino-2, 3-dideoxy-D-glucuronate N-acetyltransferase	Immune modulation	LPS	Pseudomonas aeruginosa PAO1	Negative
accessory	GCA_004319585	AN70	GCA_004319585_01302	68.6	VFG014103	wbpE	UDP-2-acetamido-2-deoxy-3-oxo-D-glucuronate aminotransferase	Immune modulation	LPS	Pseudomonas aeruginosa PAO1	Negative
accessory	GCA_004319585	AN70	GCA_004319585_01310	65	VFG001301	cap8E	type 8 capsular polysaccharide synthesis protein Cap8E	Immune modulation	Capsule	Staphylococcus aureus subsp. aureus MW2	Negative
accessory	GCA_004319585	AN70	GCA_004319585_01312	53.6	VFG001303	cap8G	type 8 capsular polysaccharide synthesis protein Cap8G	Immune modulation	Capsule	Staphylococcus aureus subsp. aureus MW2	Negative
accessory	GCA_004319585	AN70	GCA_004319585_01315	58.3	VFG014113	wbpL	glycosyltransferase WbpL	Immune modulation	LPS	Pseudomonas aeruginosa PAO1	Negative
accessory	GCA_004319585	AN70	GCA_004319585_01457	71.3	VFG002070	hsiC1/vipB/tssC	type VI secretion system tubule-forming protein VipB	Effector delivery system	HSI-I	Pseudomonas aeruginosa PAO1	Negative
accessory	GCA_004319585	AN70	GCA_004319585_01458	56	VFG002069	hsiB1/vipA/tssB	type VI secretion system tubule-forming protein VipA	Effector delivery system	HSI-I	Pseudomonas aeruginosa PAO1	Negative
accessory	GCA_005311025	AU14	GCA_005311025_01062	57.1	VFG002069	hsiB1/vipA/tssB	type VI secretion system tubule-forming protein VipA	Effector delivery system	HSI-I	Pseudomonas aeruginosa PAO1	Negative
accessory	GCA_005311025	AU14	GCA_005311025_01063	70.9	VFG002070	hsiC1/vipB/tssC	type VI secretion system tubule-forming protein VipB	Effector delivery system	HSI-I	Pseudomonas aeruginosa PAO1	Negative
accessory	GCA_005311025	AU14	GCA_005311025_01704	60.1	VFG037400	bauC	ferric siderophore ABC transporter, permease protein BauC	Nutritional/Metabolic factor	Acinetobactin	Acinetobacter baumannii ACICU	Negative
accessory	GCA_005311025	AU14	GCA_005311025_01703	73.1	VFG037414	bauD	ferric siderophore ABC transporter, permease protein BauD	Nutritional/Metabolic factor	Acinetobactin	Acinetobacter baumannii ACICU	Negative
accessory	GCA_005311025	AU14	GCA_005311025_01705	71.5	VFG037386	bauE	ferric siderophore ABC transporter, ATP-binding protein BauE	Nutritional/Metabolic factor	Acinetobactin	Acinetobacter baumannii ACICU	Negative
accessory	GCA_005311025	AU14	GCA_005311025_01706	59	VFG037372	bauB	ferric siderophore ABC transporter, periplasmic siderophore-binding protein	Nutritional/Metabolic factor	Acinetobactin	Acinetobacter baumannii ACICU	Negative
accessory	GCA_005311025	AU14	GCA_005311025_01707	51.7	VFG037358	bauA	TonB-dependent siderophore receptor BauA	Nutritional/Metabolic factor	Acinetobactin	Acinetobacter baumannii ACICU	Negative
accessory	GCA_008373885	LK36	GCA_008373885_02265	71.9	VFG037386	bauE	ferric siderophore ABC transporter, ATP-binding protein BauE	Nutritional/Metabolic factor	Acinetobactin	Acinetobacter baumannii ACICU	Negative
accessory	GCA_008373885	LK36	GCA_008373885_02264	59	VFG037372	bauB	ferric siderophore ABC transporter, periplasmic siderophore-binding protein	Nutritional/Metabolic factor	Acinetobactin	Acinetobacter baumannii ACICU	Negative
accessory	GCA_008373885	LK36	GCA_008373885_02266	60.1	VFG037400	bauC	ferric siderophore ABC transporter, permease protein BauC	Nutritional/Metabolic factor	Acinetobactin	Acinetobacter baumannii ACICU	Negative
accessory	GCA_008373885	LK36	GCA_008373885_02267	72.4	VFG037414	bauD	ferric siderophore ABC transporter, permease protein BauD	Nutritional/Metabolic factor	Acinetobactin	Acinetobacter baumannii ACICU	Negative
accessory	GCA_008373885	LK36	GCA_008373885_02263	51.3	VFG037358	bauA	TonB-dependent siderophore receptor BauA	Nutritional/Metabolic factor	Acinetobactin	Acinetobacter baumannii ACICU	Negative
accessory	GCA_008373885	LK36	GCA_008373885_03281	57.1	VFG002069	hsiB1/vipA/tssB	type VI secretion system tubule-forming protein VipA	Effector delivery system	HSI-I	Pseudomonas aeruginosa PAO1	Negative
accessory	GCA_008373885	LK36	GCA_008373885_03282	70.9	VFG002070	hsiC1/vipB/tssC	type VI secretion system tubule-forming protein VipB	Effector delivery system	HSI-I	Pseudomonas aeruginosa PAO1	Negative
accessory	GCA_009497775	Mc250	GCA_009497775_03370	52.2	VFG038144	galE	UDP-glucose 4-epimerase GalE	Immune modulation	Capsule	Acinetobacter baumannii ACICU	Negative
accessory	GCA_009497775	Mc250	GCA_009497775_03387	76.1	VFG014103	wbpE	UDP-2-acetamido-2-deoxy-3-oxo-D-glucuronate aminotransferase	Immune modulation	LPS	Pseudomonas aeruginosa PAO1	Negative
accessory	GCA_009497775	Mc250	GCA_009497775_03388	79.8	VFG014102	wbpD	UDP-2-acetamido-3-amino-2, 3-dideoxy-D-glucuronate N-acetyltransferase	Immune modulation	LPS	Pseudomonas aeruginosa PAO1	Negative
accessory	GCA_009497775	Mc250	GCA_009497775_03389	61.7	VFG014100	wbpB	UDP-N-acetyl-2-amino-2-deoxy-D-glucuronate oxidase	Immune modulation	LPS	Pseudomonas aeruginosa PAO1	Negative
accessory	GCA_009497775	Mc250	GCA_009497775_03511	70.9	VFG002070	hsiC1/vipB/tssC	type VI secretion system tubule-forming protein VipB	Effector delivery system	HSI-I	Pseudomonas aeruginosa PAO1	Negative
accessory	GCA_009497775	Mc250	GCA_009497775_03512	56.6	VFG002069	hsiB1/vipA/tssB	type VI secretion system tubule-forming protein VipA	Effector delivery system	HSI-I	Pseudomonas aeruginosa PAO1	Negative
accessory	GCA_010092625	MUB14	GCA_010092625_00486	51.6	VFG037358	bauA	TonB-dependent siderophore receptor BauA	Nutritional/Metabolic factor	Acinetobactin	Acinetobacter baumannii ACICU	Negative
accessory	GCA_010092625	MUB14	GCA_010092625_00487	58.7	VFG037372	bauB	ferric siderophore ABC transporter, periplasmic siderophore-binding protein	Nutritional/Metabolic factor	Acinetobactin	Acinetobacter baumannii ACICU	Negative
accessory	GCA_010092625	MUB14	GCA_010092625_00488	72.3	VFG037386	bauE	ferric siderophore ABC transporter, ATP-binding protein BauE	Nutritional/Metabolic factor	Acinetobactin	Acinetobacter baumannii ACICU	Negative
accessory	GCA_010092625	MUB14	GCA_010092625_00489	60.4	VFG037400	bauC	ferric siderophore ABC transporter, permease protein BauC	Nutritional/Metabolic factor	Acinetobactin	Acinetobacter baumannii ACICU	Negative
accessory	GCA_010092625	MUB14	GCA_010092625_00490	72.1	VFG037414	bauD	ferric siderophore ABC transporter, permease protein BauD	Nutritional/Metabolic factor	Acinetobactin	Acinetobacter baumannii ACICU	Negative
accessory	GCA_010092625	MUB14	GCA_010092625_02173	54.7	VFG049164	clbS	colibactin self-protection protein ClbS	Exotoxin	Colibactin	Klebsiella pneumoniae subsp. pneumoniae 1084	Negative
accessory	GCA_010092625	MUB14	GCA_010092625_03669	70.9	VFG002070	hsiC1/vipB/tssC	type VI secretion system tubule-forming protein VipB	Effector delivery system	HSI-I	Pseudomonas aeruginosa PAO1	Negative
accessory	GCA_010092625	MUB14	GCA_010092625_03670	57.7	VFG002069	hsiB1/vipA/tssB	type VI secretion system tubule-forming protein VipA	Effector delivery system	HSI-I	Pseudomonas aeruginosa PAO1	Negative
accessory	GCA_014652815	KCTC 42083	GCA_014652815_01204	59	VFG037372	bauB	ferric siderophore ABC transporter, periplasmic siderophore-binding protein	Nutritional/Metabolic factor	Acinetobactin	Acinetobacter baumannii ACICU	Negative
accessory	GCA_014652815	KCTC 42083	GCA_014652815_01203	51.2	VFG037358	bauA	TonB-dependent siderophore receptor BauA	Nutritional/Metabolic factor	Acinetobactin	Acinetobacter baumannii ACICU	Negative
accessory	GCA_014652815	KCTC 42083	GCA_014652815_01205	72.3	VFG037386	bauE	ferric siderophore ABC transporter, ATP-binding protein BauE	Nutritional/Metabolic factor	Acinetobactin	Acinetobacter baumannii ACICU	Negative
accessory	GCA_014652815	KCTC 42083	GCA_014652815_01206	59.4	VFG037400	bauC	ferric siderophore ABC transporter, permease protein BauC	Nutritional/Metabolic factor	Acinetobactin	Acinetobacter baumannii ACICU	Negative
accessory	GCA_014652815	KCTC 42083	GCA_014652815_01207	72.4	VFG037414	bauD	ferric siderophore ABC transporter, permease protein BauD	Nutritional/Metabolic factor	Acinetobactin	Acinetobacter baumannii ACICU	Negative
accessory	GCA_014652815	KCTC 42083	GCA_014652815_02229	56.6	VFG013286	galE	UDP-glucose 4-epimerase	Immune modulation	LOS	Haemophilus influenzae Rd KW20	Negative
accessory	GCA_014652815	KCTC 42083	GCA_014652815_02247	75	VFG014103	wbpE	UDP-2-acetamido-2-deoxy-3-oxo-D-glucuronate aminotransferase	Immune modulation	LPS	Pseudomonas aeruginosa PAO1	Negative
accessory	GCA_014652815	KCTC 42083	GCA_014652815_02248	79.3	VFG014102	wbpD	UDP-2-acetamido-3-amino-2, 3-dideoxy-D-glucuronate N-acetyltransferase	Immune modulation	LPS	Pseudomonas aeruginosa PAO1	Negative
accessory	GCA_014652815	KCTC 42083	GCA_014652815_02249	61.1	VFG014100	wbpB	UDP-N-acetyl-2-amino-2-deoxy-D-glucuronate oxidase	Immune modulation	LPS	Pseudomonas aeruginosa PAO1	Negative
accessory	GCA_014652815	KCTC 42083	GCA_014652815_02354	55.4	VFG000133	algA	phosphomannose isomerase / guanosine 5'-diphospho-D-mannose pyrophosphorylase	Biofilm	Alginate	Pseudomonas aeruginosa PAO1	Negative
accessory	GCA_015905185	A21	GCA_015905185_00223	54.1	VFG049164	clbS	colibactin self-protection protein ClbS	Exotoxin	Colibactin	Klebsiella pneumoniae subsp. pneumoniae 1084	Negative
accessory	GCA_015905185	A21	GCA_015905185_00480	71.9	VFG037386	bauE	ferric siderophore ABC transporter, ATP-binding protein BauE	Nutritional/Metabolic factor	Acinetobactin	Acinetobacter baumannii ACICU	Negative
accessory	GCA_015905185	A21	GCA_015905185_00481	60.4	VFG037400	bauC	ferric siderophore ABC transporter, permease protein BauC	Nutritional/Metabolic factor	Acinetobactin	Acinetobacter baumannii ACICU	Negative
accessory	GCA_015905185	A21	GCA_015905185_00482	71.8	VFG037414	bauD	ferric siderophore ABC transporter, permease protein BauD	Nutritional/Metabolic factor	Acinetobactin	Acinetobacter baumannii ACICU	Negative
accessory	GCA_015905185	A21	GCA_015905185_00691	52.2	VFG037358	bauA	TonB-dependent siderophore receptor BauA	Nutritional/Metabolic factor	Acinetobactin	Acinetobacter baumannii ACICU	Negative
accessory	GCA_015905185	A21	GCA_015905185_00966	57.1	VFG002069	hsiB1/vipA/tssB	type VI secretion system tubule-forming protein VipA	Effector delivery system	HSI-I	Pseudomonas aeruginosa PAO1	Negative
accessory	GCA_015905185	A21	GCA_015905185_00967	70.9	VFG002070	hsiC1/vipB/tssC	type VI secretion system tubule-forming protein VipB	Effector delivery system	HSI-I	Pseudomonas aeruginosa PAO1	Negative
accessory	GCA_015905185	A21	GCA_015905185_03900	54.5	VFG000133	algA	phosphomannose isomerase / guanosine 5'-diphospho-D-mannose pyrophosphorylase	Biofilm	Alginate	Pseudomonas aeruginosa PAO1	Negative
accessory	GCA_016446305	SCSIO B001	GCA_016446305_00592	59	VFG037372	bauB	ferric siderophore ABC transporter, periplasmic siderophore-binding protein	Nutritional/Metabolic factor	Acinetobactin	Acinetobacter baumannii ACICU	Negative
accessory	GCA_016446305	SCSIO B001	GCA_016446305_00593	71.9	VFG037386	bauE	ferric siderophore ABC transporter, ATP-binding protein BauE	Nutritional/Metabolic factor	Acinetobactin	Acinetobacter baumannii ACICU	Negative
accessory	GCA_016446305	SCSIO B001	GCA_016446305_00591	52	VFG037358	bauA	TonB-dependent siderophore receptor BauA	Nutritional/Metabolic factor	Acinetobactin	Acinetobacter baumannii ACICU	Negative
accessory	GCA_016446305	SCSIO B001	GCA_016446305_00594	60.4	VFG037400	bauC	ferric siderophore ABC transporter, permease protein BauC	Nutritional/Metabolic factor	Acinetobactin	Acinetobacter baumannii ACICU	Negative
accessory	GCA_016446305	SCSIO B001	GCA_016446305_00595	72.1	VFG037414	bauD	ferric siderophore ABC transporter, permease protein BauD	Nutritional/Metabolic factor	Acinetobactin	Acinetobacter baumannii ACICU	Negative
accessory	GCA_016446305	SCSIO B001	GCA_016446305_02041	54.7	VFG049164	clbS	colibactin self-protection protein ClbS	Exotoxin	Colibactin	Klebsiella pneumoniae subsp. pneumoniae 1084	Negative
accessory	GCA_016446305	SCSIO B001	GCA_016446305_03503	70.9	VFG002070	hsiC1/vipB/tssC	type VI secretion system tubule-forming protein VipB	Effector delivery system	HSI-I	Pseudomonas aeruginosa PAO1	Negative
accessory	GCA_016446305	SCSIO B001	GCA_016446305_03504	57.1	VFG002069	hsiB1/vipA/tssB	type VI secretion system tubule-forming protein VipA	Effector delivery system	HSI-I	Pseudomonas aeruginosa PAO1	Negative
accessory	GCA_016807785	c16	GCA_016807785_00484	57.1	VFG002069	hsiB1/vipA/tssB	type VI secretion system tubule-forming protein VipA	Effector delivery system	HSI-I	Pseudomonas aeruginosa PAO1	Negative
accessory	GCA_016807785	c16	GCA_016807785_00485	70.9	VFG002070	hsiC1/vipB/tssC	type VI secretion system tubule-forming protein VipB	Effector delivery system	HSI-I	Pseudomonas aeruginosa PAO1	Negative
accessory	GCA_016807785	c16	GCA_016807785_00614	52.7	VFG038144	galE	UDP-glucose 4-epimerase GalE	Immune modulation	Capsule	Acinetobacter baumannii ACICU	Negative
accessory	GCA_016807785	c16	GCA_016807785_03658	72.7	VFG037414	bauD	ferric siderophore ABC transporter, permease protein BauD	Nutritional/Metabolic factor	Acinetobactin	Acinetobacter baumannii ACICU	Negative
accessory	GCA_016807785	c16	GCA_016807785_03659	60.4	VFG037400	bauC	ferric siderophore ABC transporter, permease protein BauC	Nutritional/Metabolic factor	Acinetobactin	Acinetobacter baumannii ACICU	Negative
accessory	GCA_016807785	c16	GCA_016807785_03660	71.5	VFG037386	bauE	ferric siderophore ABC transporter, ATP-binding protein BauE	Nutritional/Metabolic factor	Acinetobactin	Acinetobacter baumannii ACICU	Negative
accessory	GCA_016807785	c16	GCA_016807785_03661	59.3	VFG037372	bauB	ferric siderophore ABC transporter, periplasmic siderophore-binding protein	Nutritional/Metabolic factor	Acinetobactin	Acinetobacter baumannii ACICU	Negative
accessory	GCA_016807785	c16	GCA_016807785_03662	51.6	VFG037358	bauA	TonB-dependent siderophore receptor BauA	Nutritional/Metabolic factor	Acinetobactin	Acinetobacter baumannii ACICU	Negative
accessory	GCA_017377875	SORT26	GCA_017377875_03209	51	VFG037358	bauA	TonB-dependent siderophore receptor BauA	Nutritional/Metabolic factor	Acinetobactin	Acinetobacter baumannii ACICU	Negative
accessory	GCA_017377875	SORT26	GCA_017377875_03210	60.2	VFG037372	bauB	ferric siderophore ABC transporter, periplasmic siderophore-binding protein	Nutritional/Metabolic factor	Acinetobactin	Acinetobacter baumannii ACICU	Negative
accessory	GCA_017377875	SORT26	GCA_017377875_03211	71.5	VFG037386	bauE	ferric siderophore ABC transporter, ATP-binding protein BauE	Nutritional/Metabolic factor	Acinetobactin	Acinetobacter baumannii ACICU	Negative
accessory	GCA_017377875	SORT26	GCA_017377875_03212	60.7	VFG037400	bauC	ferric siderophore ABC transporter, permease protein BauC	Nutritional/Metabolic factor	Acinetobactin	Acinetobacter baumannii ACICU	Negative
accessory	GCA_017377875	SORT26	GCA_017377875_03213	73.1	VFG037414	bauD	ferric siderophore ABC transporter, permease protein BauD	Nutritional/Metabolic factor	Acinetobactin	Acinetobacter baumannii ACICU	Negative
accessory	GCA_018066525	2021EL-00128	GCA_018066525_01612	54.1	VFG049164	clbS	colibactin self-protection protein ClbS	Exotoxin	Colibactin	Klebsiella pneumoniae subsp. pneumoniae 1084	Negative
accessory	GCA_018066525	2021EL-00128	GCA_018066525_02081	51.8	VFG037358	bauA	TonB-dependent siderophore receptor BauA	Nutritional/Metabolic factor	Acinetobactin	Acinetobacter baumannii ACICU	Negative
accessory	GCA_018066525	2021EL-00128	GCA_018066525_02082	58.7	VFG037372	bauB	ferric siderophore ABC transporter, periplasmic siderophore-binding protein	Nutritional/Metabolic factor	Acinetobactin	Acinetobacter baumannii ACICU	Negative
accessory	GCA_018066525	2021EL-00128	GCA_018066525_02083	71.9	VFG037386	bauE	ferric siderophore ABC transporter, ATP-binding protein BauE	Nutritional/Metabolic factor	Acinetobactin	Acinetobacter baumannii ACICU	Negative
accessory	GCA_018066525	2021EL-00128	GCA_018066525_02084	60.4	VFG037400	bauC	ferric siderophore ABC transporter, permease protein BauC	Nutritional/Metabolic factor	Acinetobactin	Acinetobacter baumannii ACICU	Negative
accessory	GCA_018066525	2021EL-00128	GCA_018066525_02085	72.1	VFG037414	bauD	ferric siderophore ABC transporter, permease protein BauD	Nutritional/Metabolic factor	Acinetobactin	Acinetobacter baumannii ACICU	Negative
accessory	GCA_018066525	2021EL-00128	GCA_018066525_02757	57.1	VFG002069	hsiB1/vipA/tssB	type VI secretion system tubule-forming protein VipA	Effector delivery system	HSI-I	Pseudomonas aeruginosa PAO1	Negative
accessory	GCA_018066525	2021EL-00128	GCA_018066525_02758	70.9	VFG002070	hsiC1/vipB/tssC	type VI secretion system tubule-forming protein VipB	Effector delivery system	HSI-I	Pseudomonas aeruginosa PAO1	Negative
accessory	GCA_018682645	HZ01	GCA_018682645_00259	57.1	VFG002069	hsiB1/vipA/tssB	type VI secretion system tubule-forming protein VipA	Effector delivery system	HSI-I	Pseudomonas aeruginosa PAO1	Negative
accessory	GCA_018682645	HZ01	GCA_018682645_00260	70.9	VFG002070	hsiC1/vipB/tssC	type VI secretion system tubule-forming protein VipB	Effector delivery system	HSI-I	Pseudomonas aeruginosa PAO1	Negative
accessory	GCA_018682645	HZ01	GCA_018682645_01908	72.4	VFG037414	bauD	ferric siderophore ABC transporter, permease protein BauD	Nutritional/Metabolic factor	Acinetobactin	Acinetobacter baumannii ACICU	Negative
accessory	GCA_018682645	HZ01	GCA_018682645_01909	58.8	VFG037400	bauC	ferric siderophore ABC transporter, permease protein BauC	Nutritional/Metabolic factor	Acinetobactin	Acinetobacter baumannii ACICU	Negative
accessory	GCA_018682645	HZ01	GCA_018682645_01910	72.3	VFG037386	bauE	ferric siderophore ABC transporter, ATP-binding protein BauE	Nutritional/Metabolic factor	Acinetobactin	Acinetobacter baumannii ACICU	Negative
accessory	GCA_018682645	HZ01	GCA_018682645_01911	59	VFG037372	bauB	ferric siderophore ABC transporter, periplasmic siderophore-binding protein	Nutritional/Metabolic factor	Acinetobactin	Acinetobacter baumannii ACICU	Negative
accessory	GCA_018682645	HZ01	GCA_018682645_01912	51.7	VFG037358	bauA	TonB-dependent siderophore receptor BauA	Nutritional/Metabolic factor	Acinetobactin	Acinetobacter baumannii ACICU	Negative
accessory	GCA_019343455	HO-1	GCA_019343455_01908	51.8	VFG002480	tssH-5/clpV	Clp-type ATPase chaperone protein	Effector delivery system	T6SS-1	Burkholderia pseudomallei K96243	Negative
accessory	GCA_019343455	HO-1	GCA_019343455_01911	50.4	VFG002477	tssE-5	Type VI secretion system protein TssE	Effector delivery system	T6SS-1	Burkholderia pseudomallei K96243	Negative
accessory	GCA_019343455	HO-1	GCA_019343455_01913	70.5	VFG002475	tssC-5	Type VI secretion system protein TssC	Effector delivery system	T6SS-1	Burkholderia pseudomallei K96243	Negative
accessory	GCA_019343455	HO-1	GCA_019343455_01914	62.2	VFG002474	tssB-5	Type VI secretion system protein TssB	Effector delivery system	T6SS-1	Burkholderia pseudomallei K96243	Negative
accessory	GCA_019343455	HO-1	GCA_019343455_03105	53	VFG038144	galE	UDP-glucose 4-epimerase GalE	Immune modulation	Capsule	Acinetobacter baumannii ACICU	Negative
accessory	GCA_019343455	HO-1	GCA_019343455_03122	75.3	VFG014103	wbpE	UDP-2-acetamido-2-deoxy-3-oxo-D-glucuronate aminotransferase	Immune modulation	LPS	Pseudomonas aeruginosa PAO1	Negative
accessory	GCA_019343455	HO-1	GCA_019343455_03123	80.3	VFG014102	wbpD	UDP-2-acetamido-3-amino-2, 3-dideoxy-D-glucuronate N-acetyltransferase	Immune modulation	LPS	Pseudomonas aeruginosa PAO1	Negative
accessory	GCA_019343455	HO-1	GCA_019343455_03124	62.3	VFG014100	wbpB	UDP-N-acetyl-2-amino-2-deoxy-D-glucuronate oxidase	Immune modulation	LPS	Pseudomonas aeruginosa PAO1	Negative
accessory	GCA_019343455	HO-1	GCA_019343455_03218	71.3	VFG002070	hsiC1/vipB/tssC	type VI secretion system tubule-forming protein VipB	Effector delivery system	HSI-I	Pseudomonas aeruginosa PAO1	Negative
accessory	GCA_019343455	HO-1	GCA_019343455_03219	56.6	VFG002069	hsiB1/vipA/tssB	type VI secretion system tubule-forming protein VipA	Effector delivery system	HSI-I	Pseudomonas aeruginosa PAO1	Negative
accessory	GCA_019693795	APW500_S1	GCA_019693795_00431	73.1	VFG037414	bauD	ferric siderophore ABC transporter, permease protein BauD	Nutritional/Metabolic factor	Acinetobactin	Acinetobacter baumannii ACICU	Negative
accessory	GCA_019693795	APW500_S1	GCA_019693795_00432	60.4	VFG037400	bauC	ferric siderophore ABC transporter, permease protein BauC	Nutritional/Metabolic factor	Acinetobactin	Acinetobacter baumannii ACICU	Negative
accessory	GCA_019693795	APW500_S1	GCA_019693795_00433	72.3	VFG037386	bauE	ferric siderophore ABC transporter, ATP-binding protein BauE	Nutritional/Metabolic factor	Acinetobactin	Acinetobacter baumannii ACICU	Negative
accessory	GCA_019693795	APW500_S1	GCA_019693795_00434	58.4	VFG037372	bauB	ferric siderophore ABC transporter, periplasmic siderophore-binding protein	Nutritional/Metabolic factor	Acinetobactin	Acinetobacter baumannii ACICU	Negative
accessory	GCA_019693795	APW500_S1	GCA_019693795_00435	51.4	VFG037358	bauA	TonB-dependent siderophore receptor BauA	Nutritional/Metabolic factor	Acinetobactin	Acinetobacter baumannii ACICU	Negative
accessory	GCA_019693795	APW500_S1	GCA_019693795_00849	56.6	VFG002069	hsiB1/vipA/tssB	type VI secretion system tubule-forming protein VipA	Effector delivery system	HSI-I	Pseudomonas aeruginosa PAO1	Negative
accessory	GCA_019693795	APW500_S1	GCA_019693795_00850	70.9	VFG002070	hsiC1/vipB/tssC	type VI secretion system tubule-forming protein VipB	Effector delivery system	HSI-I	Pseudomonas aeruginosa PAO1	Negative
accessory	GCA_019693795	APW500_S1	GCA_019693795_03726	52.2	VFG038144	galE	UDP-glucose 4-epimerase GalE	Immune modulation	Capsule	Acinetobacter baumannii ACICU	Negative
accessory	GCA_019693795	APW500_S1	GCA_019693795_03743	76.4	VFG014103	wbpE	UDP-2-acetamido-2-deoxy-3-oxo-D-glucuronate aminotransferase	Immune modulation	LPS	Pseudomonas aeruginosa PAO1	Negative
accessory	GCA_019693795	APW500_S1	GCA_019693795_03744	79.8	VFG014102	wbpD	UDP-2-acetamido-3-amino-2, 3-dideoxy-D-glucuronate N-acetyltransferase	Immune modulation	LPS	Pseudomonas aeruginosa PAO1	Negative
accessory	GCA_019693795	APW500_S1	GCA_019693795_03745	61.7	VFG014100	wbpB	UDP-N-acetyl-2-amino-2-deoxy-D-glucuronate oxidase	Immune modulation	LPS	Pseudomonas aeruginosa PAO1	Negative
accessory	GCA_019836945	GMW315_S2	GCA_019836945_00777	54.1	VFG049164	clbS	colibactin self-protection protein ClbS	Exotoxin	Colibactin	Klebsiella pneumoniae subsp. pneumoniae 1084	Negative
accessory	GCA_019836945	GMW315_S2	GCA_019836945_02392	72.4	VFG037414	bauD	ferric siderophore ABC transporter, permease protein BauD	Nutritional/Metabolic factor	Acinetobactin	Acinetobacter baumannii ACICU	Negative
accessory	GCA_019836945	GMW315_S2	GCA_019836945_02393	60.4	VFG037400	bauC	ferric siderophore ABC transporter, permease protein BauC	Nutritional/Metabolic factor	Acinetobactin	Acinetobacter baumannii ACICU	Negative
accessory	GCA_019836945	GMW315_S2	GCA_019836945_02394	72.3	VFG037386	bauE	ferric siderophore ABC transporter, ATP-binding protein BauE	Nutritional/Metabolic factor	Acinetobactin	Acinetobacter baumannii ACICU	Negative
accessory	GCA_019836945	GMW315_S2	GCA_019836945_02395	58.7	VFG037372	bauB	ferric siderophore ABC transporter, periplasmic siderophore-binding protein	Nutritional/Metabolic factor	Acinetobactin	Acinetobacter baumannii ACICU	Negative
accessory	GCA_019836945	GMW315_S2	GCA_019836945_02396	52	VFG037358	bauA	TonB-dependent siderophore receptor BauA	Nutritional/Metabolic factor	Acinetobactin	Acinetobacter baumannii ACICU	Negative
accessory	GCA_019836945	GMW315_S2	GCA_019836945_02841	56.6	VFG002069	hsiB1/vipA/tssB	type VI secretion system tubule-forming protein VipA	Effector delivery system	HSI-I	Pseudomonas aeruginosa PAO1	Negative
accessory	GCA_019836945	GMW315_S2	GCA_019836945_02842	70.9	VFG002070	hsiC1/vipB/tssC	type VI secretion system tubule-forming protein VipB	Effector delivery system	HSI-I	Pseudomonas aeruginosa PAO1	Negative
accessory	GCA_019836945	GMW315_S2	GCA_019836945_02983	55.1	VFG013286	galE	UDP-glucose 4-epimerase	Immune modulation	LOS	Haemophilus influenzae Rd KW20	Negative
accessory	GCA_020496585	13f	GCA_020496585_01175	59.3	VFG037372	bauB	ferric siderophore ABC transporter, periplasmic siderophore-binding protein	Nutritional/Metabolic factor	Acinetobactin	Acinetobacter baumannii ACICU	Negative
accessory	GCA_020496585	13f	GCA_020496585_01174	51.6	VFG037358	bauA	TonB-dependent siderophore receptor BauA	Nutritional/Metabolic factor	Acinetobactin	Acinetobacter baumannii ACICU	Negative
accessory	GCA_020496585	13f	GCA_020496585_01176	70.7	VFG037386	bauE	ferric siderophore ABC transporter, ATP-binding protein BauE	Nutritional/Metabolic factor	Acinetobactin	Acinetobacter baumannii ACICU	Negative
accessory	GCA_020496585	13f	GCA_020496585_01177	59.7	VFG037400	bauC	ferric siderophore ABC transporter, permease protein BauC	Nutritional/Metabolic factor	Acinetobactin	Acinetobacter baumannii ACICU	Negative
accessory	GCA_020496585	13f	GCA_020496585_01178	72.4	VFG037414	bauD	ferric siderophore ABC transporter, permease protein BauD	Nutritional/Metabolic factor	Acinetobactin	Acinetobacter baumannii ACICU	Negative
accessory	GCA_020496585	13f	GCA_020496585_02046	57.1	VFG002069	hsiB1/vipA/tssB	type VI secretion system tubule-forming protein VipA	Effector delivery system	HSI-I	Pseudomonas aeruginosa PAO1	Negative
accessory	GCA_020496585	13f	GCA_020496585_02047	70.9	VFG002070	hsiC1/vipB/tssC	type VI secretion system tubule-forming protein VipB	Effector delivery system	HSI-I	Pseudomonas aeruginosa PAO1	Negative
accessory	GCA_020741625	CHK171-7552	GCA_020741625_01896	72.1	VFG037414	bauD	ferric siderophore ABC transporter, permease protein BauD	Nutritional/Metabolic factor	Acinetobactin	Acinetobacter baumannii ACICU	Negative
accessory	GCA_020741625	CHK171-7552	GCA_020741625_01897	60.4	VFG037400	bauC	ferric siderophore ABC transporter, permease protein BauC	Nutritional/Metabolic factor	Acinetobactin	Acinetobacter baumannii ACICU	Negative
accessory	GCA_020741625	CHK171-7552	GCA_020741625_01898	72.7	VFG037386	bauE	ferric siderophore ABC transporter, ATP-binding protein BauE	Nutritional/Metabolic factor	Acinetobactin	Acinetobacter baumannii ACICU	Negative
accessory	GCA_020741625	CHK171-7552	GCA_020741625_01899	58.7	VFG037372	bauB	ferric siderophore ABC transporter, periplasmic siderophore-binding protein	Nutritional/Metabolic factor	Acinetobactin	Acinetobacter baumannii ACICU	Negative
accessory	GCA_020741625	CHK171-7552	GCA_020741625_01900	52.2	VFG037358	bauA	TonB-dependent siderophore receptor BauA	Nutritional/Metabolic factor	Acinetobactin	Acinetobacter baumannii ACICU	Negative
accessory	GCA_020741625	CHK171-7552	GCA_020741625_02158	54.7	VFG049164	clbS	colibactin self-protection protein ClbS	Exotoxin	Colibactin	Klebsiella pneumoniae subsp. pneumoniae 1084	Negative
accessory	GCA_020741625	CHK171-7552	GCA_020741625_03383	70.9	VFG002070	hsiC1/vipB/tssC	type VI secretion system tubule-forming protein VipB	Effector delivery system	HSI-I	Pseudomonas aeruginosa PAO1	Negative
accessory	GCA_020741625	CHK171-7552	GCA_020741625_03384	57.1	VFG002069	hsiB1/vipA/tssB	type VI secretion system tubule-forming protein VipA	Effector delivery system	HSI-I	Pseudomonas aeruginosa PAO1	Negative
accessory	GCA_022343965	T17	GCA_022343965_00471	59	VFG037372	bauB	ferric siderophore ABC transporter, periplasmic siderophore-binding protein	Nutritional/Metabolic factor	Acinetobactin	Acinetobacter baumannii ACICU	Negative
accessory	GCA_022343965	T17	GCA_022343965_00472	71.1	VFG037386	bauE	ferric siderophore ABC transporter, ATP-binding protein BauE	Nutritional/Metabolic factor	Acinetobactin	Acinetobacter baumannii ACICU	Negative
accessory	GCA_022343965	T17	GCA_022343965_00470	51.6	VFG037358	bauA	TonB-dependent siderophore receptor BauA	Nutritional/Metabolic factor	Acinetobactin	Acinetobacter baumannii ACICU	Negative
accessory	GCA_022343965	T17	GCA_022343965_00473	60.7	VFG037400	bauC	ferric siderophore ABC transporter, permease protein BauC	Nutritional/Metabolic factor	Acinetobactin	Acinetobacter baumannii ACICU	Negative
accessory	GCA_022343965	T17	GCA_022343965_00474	72.4	VFG037414	bauD	ferric siderophore ABC transporter, permease protein BauD	Nutritional/Metabolic factor	Acinetobactin	Acinetobacter baumannii ACICU	Negative
accessory	GCA_022343965	T17	GCA_022343965_03471	53	VFG038144	galE	UDP-glucose 4-epimerase GalE	Immune modulation	Capsule	Acinetobacter baumannii ACICU	Negative
accessory	GCA_022343965	T17	GCA_022343965_03654	70.9	VFG002070	hsiC1/vipB/tssC	type VI secretion system tubule-forming protein VipB	Effector delivery system	HSI-I	Pseudomonas aeruginosa PAO1	Negative
accessory	GCA_022343965	T17	GCA_022343965_03655	57.1	VFG002069	hsiB1/vipA/tssB	type VI secretion system tubule-forming protein VipA	Effector delivery system	HSI-I	Pseudomonas aeruginosa PAO1	Negative
accessory	GCA_022436505	JQ191	GCA_022436505_00472	62.2	VFG002474	tssB-5	Type VI secretion system protein TssB	Effector delivery system	T6SS-1	Burkholderia pseudomallei K96243	Negative
accessory	GCA_022436505	JQ191	GCA_022436505_00473	70.5	VFG002475	tssC-5	Type VI secretion system protein TssC	Effector delivery system	T6SS-1	Burkholderia pseudomallei K96243	Negative
accessory	GCA_022436505	JQ191	GCA_022436505_00475	50.4	VFG002477	tssE-5	Type VI secretion system protein TssE	Effector delivery system	T6SS-1	Burkholderia pseudomallei K96243	Negative
accessory	GCA_022436505	JQ191	GCA_022436505_00478	51.8	VFG002480	tssH-5/clpV	Clp-type ATPase chaperone protein	Effector delivery system	T6SS-1	Burkholderia pseudomallei K96243	Negative
accessory	GCA_022436505	JQ191	GCA_022436505_03294	50.7	VFG038144	galE	UDP-glucose 4-epimerase GalE	Immune modulation	Capsule	Acinetobacter baumannii ACICU	Negative
accessory	GCA_022436505	JQ191	GCA_022436505_03381	71.3	VFG002070	hsiC1/vipB/tssC	type VI secretion system tubule-forming protein VipB	Effector delivery system	HSI-I	Pseudomonas aeruginosa PAO1	Negative
accessory	GCA_022436505	JQ191	GCA_022436505_03382	56.6	VFG002069	hsiB1/vipA/tssB	type VI secretion system tubule-forming protein VipA	Effector delivery system	HSI-I	Pseudomonas aeruginosa PAO1	Negative
accessory	GCA_023101245	D334	GCA_023101245_00286	56.6	VFG002069	hsiB1/vipA/tssB	type VI secretion system tubule-forming protein VipA	Effector delivery system	HSI-I	Pseudomonas aeruginosa PAO1	Negative
accessory	GCA_023101245	D334	GCA_023101245_00287	70.9	VFG002070	hsiC1/vipB/tssC	type VI secretion system tubule-forming protein VipB	Effector delivery system	HSI-I	Pseudomonas aeruginosa PAO1	Negative
accessory	GCA_023101245	D334	GCA_023101245_00433	53	VFG038144	galE	UDP-glucose 4-epimerase GalE	Immune modulation	Capsule	Acinetobacter baumannii ACICU	Negative
accessory	GCA_023101245	D334	GCA_023101245_03341	72.4	VFG037414	bauD	ferric siderophore ABC transporter, permease protein BauD	Nutritional/Metabolic factor	Acinetobactin	Acinetobacter baumannii ACICU	Negative
accessory	GCA_023101245	D334	GCA_023101245_03342	60.4	VFG037400	bauC	ferric siderophore ABC transporter, permease protein BauC	Nutritional/Metabolic factor	Acinetobactin	Acinetobacter baumannii ACICU	Negative
accessory	GCA_023101245	D334	GCA_023101245_03343	71.1	VFG037386	bauE	ferric siderophore ABC transporter, ATP-binding protein BauE	Nutritional/Metabolic factor	Acinetobactin	Acinetobacter baumannii ACICU	Negative
accessory	GCA_023101245	D334	GCA_023101245_03344	59	VFG037372	bauB	ferric siderophore ABC transporter, periplasmic siderophore-binding protein	Nutritional/Metabolic factor	Acinetobactin	Acinetobacter baumannii ACICU	Negative
accessory	GCA_023101245	D334	GCA_023101245_03345	51.7	VFG037358	bauA	TonB-dependent siderophore receptor BauA	Nutritional/Metabolic factor	Acinetobactin	Acinetobacter baumannii ACICU	Negative
accessory	GCA_023373785	AS1	GCA_023373785_01808	51.6	VFG002480	tssH-5/clpV	Clp-type ATPase chaperone protein	Effector delivery system	T6SS-1	Burkholderia pseudomallei K96243	Negative
accessory	GCA_023373785	AS1	GCA_023373785_01811	50.4	VFG002477	tssE-5	Type VI secretion system protein TssE	Effector delivery system	T6SS-1	Burkholderia pseudomallei K96243	Negative
accessory	GCA_023373785	AS1	GCA_023373785_01814	62.2	VFG002474	tssB-5	Type VI secretion system protein TssB	Effector delivery system	T6SS-1	Burkholderia pseudomallei K96243	Negative
accessory	GCA_023373785	AS1	GCA_023373785_01813	70.5	VFG002475	tssC-5	Type VI secretion system protein TssC	Effector delivery system	T6SS-1	Burkholderia pseudomallei K96243	Negative
accessory	GCA_023373785	AS1	GCA_023373785_03129	51.6	VFG038144	galE	UDP-glucose 4-epimerase GalE	Immune modulation	Capsule	Acinetobacter baumannii ACICU	Negative
accessory	GCA_023373785	AS1	GCA_023373785_03146	74.4	VFG014103	wbpE	UDP-2-acetamido-2-deoxy-3-oxo-D-glucuronate aminotransferase	Immune modulation	LPS	Pseudomonas aeruginosa PAO1	Negative
accessory	GCA_023373785	AS1	GCA_023373785_03147	80.3	VFG014102	wbpD	UDP-2-acetamido-3-amino-2, 3-dideoxy-D-glucuronate N-acetyltransferase	Immune modulation	LPS	Pseudomonas aeruginosa PAO1	Negative
accessory	GCA_023373785	AS1	GCA_023373785_03148	62.3	VFG014100	wbpB	UDP-N-acetyl-2-amino-2-deoxy-D-glucuronate oxidase	Immune modulation	LPS	Pseudomonas aeruginosa PAO1	Negative
accessory	GCA_023702805	PSM8	GCA_023702805_02510	59	VFG037372	bauB	ferric siderophore ABC transporter, periplasmic siderophore-binding protein	Nutritional/Metabolic factor	Acinetobactin	Acinetobacter baumannii ACICU	Negative
accessory	GCA_023702805	PSM8	GCA_023702805_02511	71.5	VFG037386	bauE	ferric siderophore ABC transporter, ATP-binding protein BauE	Nutritional/Metabolic factor	Acinetobactin	Acinetobacter baumannii ACICU	Negative
accessory	GCA_023702805	PSM8	GCA_023702805_02512	60.4	VFG037400	bauC	ferric siderophore ABC transporter, permease protein BauC	Nutritional/Metabolic factor	Acinetobactin	Acinetobacter baumannii ACICU	Negative
accessory	GCA_023702805	PSM8	GCA_023702805_02513	72.4	VFG037414	bauD	ferric siderophore ABC transporter, permease protein BauD	Nutritional/Metabolic factor	Acinetobactin	Acinetobacter baumannii ACICU	Negative
accessory	GCA_023702805	PSM8	GCA_023702805_02509	51.7	VFG037358	bauA	TonB-dependent siderophore receptor BauA	Nutritional/Metabolic factor	Acinetobactin	Acinetobacter baumannii ACICU	Negative
accessory	GCA_023702805	PSM8	GCA_023702805_02935	56.6	VFG002069	hsiB1/vipA/tssB	type VI secretion system tubule-forming protein VipA	Effector delivery system	HSI-I	Pseudomonas aeruginosa PAO1	Negative
accessory	GCA_023702805	PSM8	GCA_023702805_02934	70.9	VFG002070	hsiC1/vipB/tssC	type VI secretion system tubule-forming protein VipB	Effector delivery system	HSI-I	Pseudomonas aeruginosa PAO1	Negative
accessory	GCA_023702805	PSM8	GCA_023702805_03181	53.6	VFG001303	cap8G	type 8 capsular polysaccharide synthesis protein Cap8G	Immune modulation	Capsule	Staphylococcus aureus subsp. aureus MW2	Negative
accessory	GCA_023702805	PSM8	GCA_023702805_03183	64.4	VFG001301	cap8E	type 8 capsular polysaccharide synthesis protein Cap8E	Immune modulation	Capsule	Staphylococcus aureus subsp. aureus MW2	Negative
accessory	GCA_023702805	PSM8	GCA_023702805_03201	52.2	VFG013286	galE	UDP-glucose 4-epimerase	Immune modulation	LOS	Haemophilus influenzae Rd KW20	Negative
accessory	GCA_023921285	JLAF9	GCA_023921285_00484	58.1	VFG037372	bauB	ferric siderophore ABC transporter, periplasmic siderophore-binding protein	Nutritional/Metabolic factor	Acinetobactin	Acinetobacter baumannii ACICU	Negative
accessory	GCA_023921285	JLAF9	GCA_023921285_00485	71.9	VFG037386	bauE	ferric siderophore ABC transporter, ATP-binding protein BauE	Nutritional/Metabolic factor	Acinetobactin	Acinetobacter baumannii ACICU	Negative
accessory	GCA_023921285	JLAF9	GCA_023921285_00483	51.8	VFG037358	bauA	TonB-dependent siderophore receptor BauA	Nutritional/Metabolic factor	Acinetobactin	Acinetobacter baumannii ACICU	Negative
accessory	GCA_023921285	JLAF9	GCA_023921285_00486	60.4	VFG037400	bauC	ferric siderophore ABC transporter, permease protein BauC	Nutritional/Metabolic factor	Acinetobactin	Acinetobacter baumannii ACICU	Negative
accessory	GCA_023921285	JLAF9	GCA_023921285_00487	72.4	VFG037414	bauD	ferric siderophore ABC transporter, permease protein BauD	Nutritional/Metabolic factor	Acinetobactin	Acinetobacter baumannii ACICU	Negative
accessory	GCA_023921285	JLAF9	GCA_023921285_01958	54.7	VFG049164	clbS	colibactin self-protection protein ClbS	Exotoxin	Colibactin	Klebsiella pneumoniae subsp. pneumoniae 1084	Negative
accessory	GCA_023921285	JLAF9	GCA_023921285_03318	53.6	VFG038144	galE	UDP-glucose 4-epimerase GalE	Immune modulation	Capsule	Acinetobacter baumannii ACICU	Negative
accessory	GCA_023921285	JLAF9	GCA_023921285_03459	70.9	VFG002070	hsiC1/vipB/tssC	type VI secretion system tubule-forming protein VipB	Effector delivery system	HSI-I	Pseudomonas aeruginosa PAO1	Negative
accessory	GCA_023921285	JLAF9	GCA_023921285_03460	57.1	VFG002069	hsiB1/vipA/tssB	type VI secretion system tubule-forming protein VipA	Effector delivery system	HSI-I	Pseudomonas aeruginosa PAO1	Negative
accessory	GCA_024134565	1735tsa3	GCA_024134565_00456	59.3	VFG037372	bauB	ferric siderophore ABC transporter, periplasmic siderophore-binding protein	Nutritional/Metabolic factor	Acinetobactin	Acinetobacter baumannii ACICU	Negative
accessory	GCA_024134565	1735tsa3	GCA_024134565_00457	71.1	VFG037386	bauE	ferric siderophore ABC transporter, ATP-binding protein BauE	Nutritional/Metabolic factor	Acinetobactin	Acinetobacter baumannii ACICU	Negative
accessory	GCA_024134565	1735tsa3	GCA_024134565_00455	51.7	VFG037358	bauA	TonB-dependent siderophore receptor BauA	Nutritional/Metabolic factor	Acinetobactin	Acinetobacter baumannii ACICU	Negative
accessory	GCA_024134565	1735tsa3	GCA_024134565_00459	72.7	VFG037414	bauD	ferric siderophore ABC transporter, permease protein BauD	Nutritional/Metabolic factor	Acinetobactin	Acinetobacter baumannii ACICU	Negative
accessory	GCA_024134565	1735tsa3	GCA_024134565_00458	60.4	VFG037400	bauC	ferric siderophore ABC transporter, permease protein BauC	Nutritional/Metabolic factor	Acinetobactin	Acinetobacter baumannii ACICU	Negative
accessory	GCA_024134565	1735tsa3	GCA_024134565_03614	70.9	VFG002070	hsiC1/vipB/tssC	type VI secretion system tubule-forming protein VipB	Effector delivery system	HSI-I	Pseudomonas aeruginosa PAO1	Negative
accessory	GCA_024134565	1735tsa3	GCA_024134565_03615	56.6	VFG002069	hsiB1/vipA/tssB	type VI secretion system tubule-forming protein VipA	Effector delivery system	HSI-I	Pseudomonas aeruginosa PAO1	Negative
accessory	GCA_024266725	NLF5-7	GCA_024266725_01112	73.4	VFG037414	bauD	ferric siderophore ABC transporter, permease protein BauD	Nutritional/Metabolic factor	Acinetobactin	Acinetobacter baumannii ACICU	Negative
accessory	GCA_024266725	NLF5-7	GCA_024266725_01113	59.7	VFG037400	bauC	ferric siderophore ABC transporter, permease protein BauC	Nutritional/Metabolic factor	Acinetobactin	Acinetobacter baumannii ACICU	Negative
accessory	GCA_024266725	NLF5-7	GCA_024266725_01114	71.1	VFG037386	bauE	ferric siderophore ABC transporter, ATP-binding protein BauE	Nutritional/Metabolic factor	Acinetobactin	Acinetobacter baumannii ACICU	Negative
accessory	GCA_024266725	NLF5-7	GCA_024266725_01115	59.3	VFG037372	bauB	ferric siderophore ABC transporter, periplasmic siderophore-binding protein	Nutritional/Metabolic factor	Acinetobactin	Acinetobacter baumannii ACICU	Negative
accessory	GCA_024266725	NLF5-7	GCA_024266725_01116	51.6	VFG037358	bauA	TonB-dependent siderophore receptor BauA	Nutritional/Metabolic factor	Acinetobactin	Acinetobacter baumannii ACICU	Negative
accessory	GCA_024266725	NLF5-7	GCA_024266725_01909	57.1	VFG002069	hsiB1/vipA/tssB	type VI secretion system tubule-forming protein VipA	Effector delivery system	HSI-I	Pseudomonas aeruginosa PAO1	Negative
accessory	GCA_024266725	NLF5-7	GCA_024266725_01910	70.9	VFG002070	hsiC1/vipB/tssC	type VI secretion system tubule-forming protein VipB	Effector delivery system	HSI-I	Pseudomonas aeruginosa PAO1	Negative
accessory	GCA_024266725	NLF5-7	GCA_024266725_02039	55.1	VFG013286	galE	UDP-glucose 4-epimerase	Immune modulation	LOS	Haemophilus influenzae Rd KW20	Negative
accessory	GCA_024584725	DY-8	GCA_024584725_00477	51.6	VFG037358	bauA	TonB-dependent siderophore receptor BauA	Nutritional/Metabolic factor	Acinetobactin	Acinetobacter baumannii ACICU	Negative
accessory	GCA_024584725	DY-8	GCA_024584725_00479	71.1	VFG037386	bauE	ferric siderophore ABC transporter, ATP-binding protein BauE	Nutritional/Metabolic factor	Acinetobactin	Acinetobacter baumannii ACICU	Negative
accessory	GCA_024584725	DY-8	GCA_024584725_00480	60.4	VFG037400	bauC	ferric siderophore ABC transporter, permease protein BauC	Nutritional/Metabolic factor	Acinetobactin	Acinetobacter baumannii ACICU	Negative
accessory	GCA_024584725	DY-8	GCA_024584725_00478	59.3	VFG037372	bauB	ferric siderophore ABC transporter, periplasmic siderophore-binding protein	Nutritional/Metabolic factor	Acinetobactin	Acinetobacter baumannii ACICU	Negative
accessory	GCA_024584725	DY-8	GCA_024584725_00481	73.1	VFG037414	bauD	ferric siderophore ABC transporter, permease protein BauD	Nutritional/Metabolic factor	Acinetobactin	Acinetobacter baumannii ACICU	Negative
accessory	GCA_024584725	DY-8	GCA_024584725_03418	55.7	VFG013286	galE	UDP-glucose 4-epimerase	Immune modulation	LOS	Haemophilus influenzae Rd KW20	Negative
accessory	GCA_024584725	DY-8	GCA_024584725_03556	70.9	VFG002070	hsiC1/vipB/tssC	type VI secretion system tubule-forming protein VipB	Effector delivery system	HSI-I	Pseudomonas aeruginosa PAO1	Negative
accessory	GCA_024584725	DY-8	GCA_024584725_03557	57.1	VFG002069	hsiB1/vipA/tssB	type VI secretion system tubule-forming protein VipA	Effector delivery system	HSI-I	Pseudomonas aeruginosa PAO1	Negative
accessory	GCA_024654895	AF0001	GCA_024654895_00055	52.9	VFG049164	clbS	colibactin self-protection protein ClbS	Exotoxin	Colibactin	Klebsiella pneumoniae subsp. pneumoniae 1084	Negative
accessory	GCA_024654895	AF0001	GCA_024654895_02015	57.1	VFG002069	hsiB1/vipA/tssB	type VI secretion system tubule-forming protein VipA	Effector delivery system	HSI-I	Pseudomonas aeruginosa PAO1	Negative
accessory	GCA_024654895	AF0001	GCA_024654895_02016	70.9	VFG002070	hsiC1/vipB/tssC	type VI secretion system tubule-forming protein VipB	Effector delivery system	HSI-I	Pseudomonas aeruginosa PAO1	Negative
accessory	GCA_024654895	AF0001	GCA_024654895_02140	53.3	VFG038144	galE	UDP-glucose 4-epimerase GalE	Immune modulation	Capsule	Acinetobacter baumannii ACICU	Negative
accessory	GCA_024654895	AF0001	GCA_024654895_04150	59	VFG037372	bauB	ferric siderophore ABC transporter, periplasmic siderophore-binding protein	Nutritional/Metabolic factor	Acinetobactin	Acinetobacter baumannii ACICU	Negative
accessory	GCA_024654895	AF0001	GCA_024654895_04151	71.1	VFG037386	bauE	ferric siderophore ABC transporter, ATP-binding protein BauE	Nutritional/Metabolic factor	Acinetobactin	Acinetobacter baumannii ACICU	Negative
accessory	GCA_024654895	AF0001	GCA_024654895_04152	60.1	VFG037400	bauC	ferric siderophore ABC transporter, permease protein BauC	Nutritional/Metabolic factor	Acinetobactin	Acinetobacter baumannii ACICU	Negative
accessory	GCA_024654895	AF0001	GCA_024654895_04153	72.7	VFG037414	bauD	ferric siderophore ABC transporter, permease protein BauD	Nutritional/Metabolic factor	Acinetobactin	Acinetobacter baumannii ACICU	Negative
accessory	GCA_024654895	AF0001	GCA_024654895_04149	52.2	VFG037358	bauA	TonB-dependent siderophore receptor BauA	Nutritional/Metabolic factor	Acinetobactin	Acinetobacter baumannii ACICU	Negative
accessory	GCA_025960365	SMD-FA	GCA_025960365_03498	56.5	VFG000133	algA	phosphomannose isomerase / guanosine 5'-diphospho-D-mannose pyrophosphorylase	Biofilm	Alginate	Pseudomonas aeruginosa PAO1	Negative
accessory	GCA_026344155	A-TC2	GCA_026344155_01618	72.7	VFG037414	bauD	ferric siderophore ABC transporter, permease protein BauD	Nutritional/Metabolic factor	Acinetobactin	Acinetobacter baumannii ACICU	Negative
accessory	GCA_026344155	A-TC2	GCA_026344155_01619	60.4	VFG037400	bauC	ferric siderophore ABC transporter, permease protein BauC	Nutritional/Metabolic factor	Acinetobactin	Acinetobacter baumannii ACICU	Negative
accessory	GCA_026344155	A-TC2	GCA_026344155_01620	70.7	VFG037386	bauE	ferric siderophore ABC transporter, ATP-binding protein BauE	Nutritional/Metabolic factor	Acinetobactin	Acinetobacter baumannii ACICU	Negative
accessory	GCA_026344155	A-TC2	GCA_026344155_01621	59.6	VFG037372	bauB	ferric siderophore ABC transporter, periplasmic siderophore-binding protein	Nutritional/Metabolic factor	Acinetobactin	Acinetobacter baumannii ACICU	Negative
accessory	GCA_026344155	A-TC2	GCA_026344155_01622	51.7	VFG037358	bauA	TonB-dependent siderophore receptor BauA	Nutritional/Metabolic factor	Acinetobactin	Acinetobacter baumannii ACICU	Negative
accessory	GCA_026344155	A-TC2	GCA_026344155_02103	57.1	VFG002069	hsiB1/vipA/tssB	type VI secretion system tubule-forming protein VipA	Effector delivery system	HSI-I	Pseudomonas aeruginosa PAO1	Negative
accessory	GCA_026344155	A-TC2	GCA_026344155_02102	70.9	VFG002070	hsiC1/vipB/tssC	type VI secretion system tubule-forming protein VipB	Effector delivery system	HSI-I	Pseudomonas aeruginosa PAO1	Negative
accessory	GCA_026799675	S1	GCA_026799675_02321	57.1	VFG002069	hsiB1/vipA/tssB	type VI secretion system tubule-forming protein VipA	Effector delivery system	HSI-I	Pseudomonas aeruginosa PAO1	Negative
accessory	GCA_026799675	S1	GCA_026799675_02322	70.9	VFG002070	hsiC1/vipB/tssC	type VI secretion system tubule-forming protein VipB	Effector delivery system	HSI-I	Pseudomonas aeruginosa PAO1	Negative
accessory	GCA_026799675	S1	GCA_026799675_03601	73.1	VFG037414	bauD	ferric siderophore ABC transporter, permease protein BauD	Nutritional/Metabolic factor	Acinetobactin	Acinetobacter baumannii ACICU	Negative
accessory	GCA_026799675	S1	GCA_026799675_03602	60.4	VFG037400	bauC	ferric siderophore ABC transporter, permease protein BauC	Nutritional/Metabolic factor	Acinetobactin	Acinetobacter baumannii ACICU	Negative
accessory	GCA_026799675	S1	GCA_026799675_03603	70.7	VFG037386	bauE	ferric siderophore ABC transporter, ATP-binding protein BauE	Nutritional/Metabolic factor	Acinetobactin	Acinetobacter baumannii ACICU	Negative
accessory	GCA_026799675	S1	GCA_026799675_03604	59.3	VFG037372	bauB	ferric siderophore ABC transporter, periplasmic siderophore-binding protein	Nutritional/Metabolic factor	Acinetobactin	Acinetobacter baumannii ACICU	Negative
accessory	GCA_026799675	S1	GCA_026799675_03605	51.6	VFG037358	bauA	TonB-dependent siderophore receptor BauA	Nutritional/Metabolic factor	Acinetobactin	Acinetobacter baumannii ACICU	Negative
accessory	GCA_027595045	NY11312	GCA_027595045_00508	59	VFG037372	bauB	ferric siderophore ABC transporter, periplasmic siderophore-binding protein	Nutritional/Metabolic factor	Acinetobactin	Acinetobacter baumannii ACICU	Negative
accessory	GCA_027595045	NY11312	GCA_027595045_00509	72.3	VFG037386	bauE	ferric siderophore ABC transporter, ATP-binding protein BauE	Nutritional/Metabolic factor	Acinetobactin	Acinetobacter baumannii ACICU	Negative
accessory	GCA_027595045	NY11312	GCA_027595045_00507	52.1	VFG037358	bauA	TonB-dependent siderophore receptor BauA	Nutritional/Metabolic factor	Acinetobactin	Acinetobacter baumannii ACICU	Negative
accessory	GCA_027595045	NY11312	GCA_027595045_00510	60.4	VFG037400	bauC	ferric siderophore ABC transporter, permease protein BauC	Nutritional/Metabolic factor	Acinetobactin	Acinetobacter baumannii ACICU	Negative
accessory	GCA_027595045	NY11312	GCA_027595045_00511	72.1	VFG037414	bauD	ferric siderophore ABC transporter, permease protein BauD	Nutritional/Metabolic factor	Acinetobactin	Acinetobacter baumannii ACICU	Negative
accessory	GCA_027595045	NY11312	GCA_027595045_02313	54.7	VFG049164	clbS	colibactin self-protection protein ClbS	Exotoxin	Colibactin	Klebsiella pneumoniae subsp. pneumoniae 1084	Negative
accessory	GCA_027595045	NY11312	GCA_027595045_03929	70.9	VFG002070	hsiC1/vipB/tssC	type VI secretion system tubule-forming protein VipB	Effector delivery system	HSI-I	Pseudomonas aeruginosa PAO1	Negative
accessory	GCA_027595045	NY11312	GCA_027595045_03930	57.1	VFG002069	hsiB1/vipA/tssB	type VI secretion system tubule-forming protein VipA	Effector delivery system	HSI-I	Pseudomonas aeruginosa PAO1	Negative
accessory	GCA_029000325	JF101	GCA_029000325_00599	59.3	VFG037372	bauB	ferric siderophore ABC transporter, periplasmic siderophore-binding protein	Nutritional/Metabolic factor	Acinetobactin	Acinetobacter baumannii ACICU	Negative
accessory	GCA_029000325	JF101	GCA_029000325_00600	70.7	VFG037386	bauE	ferric siderophore ABC transporter, ATP-binding protein BauE	Nutritional/Metabolic factor	Acinetobactin	Acinetobacter baumannii ACICU	Negative
accessory	GCA_029000325	JF101	GCA_029000325_00598	51.6	VFG037358	bauA	TonB-dependent siderophore receptor BauA	Nutritional/Metabolic factor	Acinetobactin	Acinetobacter baumannii ACICU	Negative
accessory	GCA_029000325	JF101	GCA_029000325_00601	60.4	VFG037400	bauC	ferric siderophore ABC transporter, permease protein BauC	Nutritional/Metabolic factor	Acinetobactin	Acinetobacter baumannii ACICU	Negative
accessory	GCA_029000325	JF101	GCA_029000325_00602	73.1	VFG037414	bauD	ferric siderophore ABC transporter, permease protein BauD	Nutritional/Metabolic factor	Acinetobactin	Acinetobacter baumannii ACICU	Negative
accessory	GCA_029000325	JF101	GCA_029000325_03530	70.9	VFG002070	hsiC1/vipB/tssC	type VI secretion system tubule-forming protein VipB	Effector delivery system	HSI-I	Pseudomonas aeruginosa PAO1	Negative
accessory	GCA_029000325	JF101	GCA_029000325_03531	57.1	VFG002069	hsiB1/vipA/tssB	type VI secretion system tubule-forming protein VipA	Effector delivery system	HSI-I	Pseudomonas aeruginosa PAO1	Negative
accessory	GCA_900445215	NCTC10388	GCA_900445215_01568	70.9	VFG002070	hsiC1/vipB/tssC	type VI secretion system tubule-forming protein VipB	Effector delivery system	HSI-I	Pseudomonas aeruginosa PAO1	Negative
accessory	GCA_900445215	NCTC10388	GCA_900445215_01569	57.1	VFG002069	hsiB1/vipA/tssB	type VI secretion system tubule-forming protein VipA	Effector delivery system	HSI-I	Pseudomonas aeruginosa PAO1	Negative
accessory	GCA_900445215	NCTC10388	GCA_900445215_02420	72.7	VFG037414	bauD	ferric siderophore ABC transporter, permease protein BauD	Nutritional/Metabolic factor	Acinetobactin	Acinetobacter baumannii ACICU	Negative
accessory	GCA_900445215	NCTC10388	GCA_900445215_02421	60.4	VFG037400	bauC	ferric siderophore ABC transporter, permease protein BauC	Nutritional/Metabolic factor	Acinetobactin	Acinetobacter baumannii ACICU	Negative
accessory	GCA_900445215	NCTC10388	GCA_900445215_02422	70.7	VFG037386	bauE	ferric siderophore ABC transporter, ATP-binding protein BauE	Nutritional/Metabolic factor	Acinetobactin	Acinetobacter baumannii ACICU	Negative
accessory	GCA_900445215	NCTC10388	GCA_900445215_02423	59.3	VFG037372	bauB	ferric siderophore ABC transporter, periplasmic siderophore-binding protein	Nutritional/Metabolic factor	Acinetobactin	Acinetobacter baumannii ACICU	Negative
accessory	GCA_900445215	NCTC10388	GCA_900445215_02424	51.6	VFG037358	bauA	TonB-dependent siderophore receptor BauA	Nutritional/Metabolic factor	Acinetobactin	Acinetobacter baumannii ACICU	Negative
accessory	GCA_937863365	SRR1763383	GCA_937863365_00410	57.1	VFG002069	hsiB1/vipA/tssB	type VI secretion system tubule-forming protein VipA	Effector delivery system	HSI-I	Pseudomonas aeruginosa PAO1	Negative
accessory	GCA_937863365	SRR1763383	GCA_937863365_00411	70.9	VFG002070	hsiC1/vipB/tssC	type VI secretion system tubule-forming protein VipB	Effector delivery system	HSI-I	Pseudomonas aeruginosa PAO1	Negative
accessory	GCA_937863365	SRR1763383	GCA_937863365_00563	53.5	VFG049164	clbS	colibactin self-protection protein ClbS	Exotoxin	Colibactin	Klebsiella pneumoniae subsp. pneumoniae 1084	Negative
accessory	GCA_937863365	SRR1763383	GCA_937863365_00890	51.7	VFG037358	bauA	TonB-dependent siderophore receptor BauA	Nutritional/Metabolic factor	Acinetobactin	Acinetobacter baumannii ACICU	Negative
accessory	GCA_937863365	SRR1763383	GCA_937863365_00891	59	VFG037372	bauB	ferric siderophore ABC transporter, periplasmic siderophore-binding protein	Nutritional/Metabolic factor	Acinetobactin	Acinetobacter baumannii ACICU	Negative
accessory	GCA_937863365	SRR1763383	GCA_937863365_00892	71.5	VFG037386	bauE	ferric siderophore ABC transporter, ATP-binding protein BauE	Nutritional/Metabolic factor	Acinetobactin	Acinetobacter baumannii ACICU	Negative
accessory	GCA_937863365	SRR1763383	GCA_937863365_00893	60.1	VFG037400	bauC	ferric siderophore ABC transporter, permease protein BauC	Nutritional/Metabolic factor	Acinetobactin	Acinetobacter baumannii ACICU	Negative
accessory	GCA_937863365	SRR1763383	GCA_937863365_00894	73.1	VFG037414	bauD	ferric siderophore ABC transporter, permease protein BauD	Nutritional/Metabolic factor	Acinetobactin	Acinetobacter baumannii ACICU	Negative
accessory	GCA_937863365	SRR1763383	GCA_937863365_02732	55.1	VFG013286	galE	UDP-glucose 4-epimerase	Immune modulation	LOS	Haemophilus influenzae Rd KW20	Negative
accessory	GCA_946479345	SRR10754060	GCA_946479345_00307	72.1	VFG037414	bauD	ferric siderophore ABC transporter, permease protein BauD	Nutritional/Metabolic factor	Acinetobactin	Acinetobacter baumannii ACICU	Negative
accessory	GCA_946479345	SRR10754060	GCA_946479345_00308	60.4	VFG037400	bauC	ferric siderophore ABC transporter, permease protein BauC	Nutritional/Metabolic factor	Acinetobactin	Acinetobacter baumannii ACICU	Negative
accessory	GCA_946479345	SRR10754060	GCA_946479345_00309	71.9	VFG037386	bauE	ferric siderophore ABC transporter, ATP-binding protein BauE	Nutritional/Metabolic factor	Acinetobactin	Acinetobacter baumannii ACICU	Negative
accessory	GCA_946479345	SRR10754060	GCA_946479345_00310	58.1	VFG037372	bauB	ferric siderophore ABC transporter, periplasmic siderophore-binding protein	Nutritional/Metabolic factor	Acinetobactin	Acinetobacter baumannii ACICU	Negative
accessory	GCA_946479345	SRR10754060	GCA_946479345_00311	51.4	VFG037358	bauA	TonB-dependent siderophore receptor BauA	Nutritional/Metabolic factor	Acinetobactin	Acinetobacter baumannii ACICU	Negative
accessory	GCA_946479345	SRR10754060	GCA_946479345_00988	76.1	VFG002070	hsiC1/vipB/tssC	type VI secretion system tubule-forming protein VipB	Effector delivery system	HSI-I	Pseudomonas aeruginosa PAO1	Negative
accessory	GCA_946479345	SRR10754060	GCA_946479345_02908	51.5	VFG038144	galE	UDP-glucose 4-epimerase GalE	Immune modulation	Capsule	Acinetobacter baumannii ACICU	Negative
accessory	GCA_946479345	SRR10754060	GCA_946479345_03292	57.1	VFG002069	hsiB1/vipA/tssB	type VI secretion system tubule-forming protein VipA	Effector delivery system	HSI-I	Pseudomonas aeruginosa PAO1	Negative
accessory	GCA_946479345	SRR10754060	GCA_946479345_03744	54.7	VFG049164	clbS	colibactin self-protection protein ClbS	Exotoxin	Colibactin	Klebsiella pneumoniae subsp. pneumoniae 1084	Negative
