# Supplementary material for: Comparative Genomics Reveals Novel Species and Insights into the Biotechnological Potential, Virulence, and Resistance of Alcaligenes
Source: Genes (Basel). 2023 Sep 10;14(9):1783. doi: 10.3390/genes14091783 (PMC10530903; doi:10.3390/genes14091783)
Supplement: Supplementary file 1 [file genes-14-01783-s001.zip › Suppl_Table-S3.xlsx]

## Sheet: Core-resistome
status	Strain	Accession	Locus tag_Prokka	Identity	ARO_id	ARO_name	Description	Drug.Class	Resistance.Mechanism	AMR.Gene.Family	Referencie Species	MGE?
core	NCIB 8687	GCF_000275465.1	GCA_000275465_00081	54.4	ARO:3004856	SCO-1	Narrow-spectrum beta-lactamase isolated from several Acinetobacter spp. isolates from Argentina, as well as E. Coli. Hydrolyzes penicillins at a high level and cephalosporins and carbapenems at a very low level	cephalosporin;penam;penem	antibiotic inactivation	SCO beta-lactamase	Acinetobacter baumannii	Negative

## Sheet: Accessory-resistome
status	Strain	Accession	Locus tag_Prokka	Identity	ARO_id	ARO_name	Description	Drug.Class	Resistance.Mechanism	AMR.Gene.Family	Referencie Species	MGE?
accessory	ZD02	GCA_000967305	GCA_000967305_03857	100	ARO:3002676	ARO:3002676	catB3 is a plasmid or chromosome-encoded variant of the cat gene found in Salmonella typhimurium, Acinetobacter baumannii and Escherichia coli	phenicol antibiotic	antibiotic inactivation	chloramphenicol acetyltransferase (CAT)	Enterobacter cloacae	Genomic Island
accessory	ZD02	GCA_000967305	GCA_000967305_03858	98.3	ARO:3002585	ARO:3002585	AAC(6')-31 is an integron-encoded aminoglycoside acetyltransferase in Pseudomonas putida, A. baumannii and K. pneumoniae	aminoglycoside antibiotic	antibiotic inactivation	AAC(6')	Pseudomonas putida	Genomic Island
accessory	IITR89	GCA_001516865	GCA_001516865_00538	100	ARO:3000412	ARO:3000412	Sul2 is a sulfonamide resistant dihydropteroate synthase of Gram-negative bacteria, usually found on small plasmids.	sulfonamide antibiotic;sulfone antibiotic	antibiotic target replacement	sulfonamide resistant sul	Vibrio cholerae	Genomic Island
accessory	IITR89	GCA_001516865	GCA_001516865_03396	72	ARO:3003923	ARO:3003923	RND efflux pump conferring resistance to fluoroquinolone	diaminopyrimidine antibiotic;fluoroquinolone antibiotic;glycylcycline;nitrofuran antibiotic;tetracycline antibiotic	antibiotic efflux	resistance-nodulation-cell division (RND) antibiotic efflux pump	Escherichia coli	Genomic Island
accessory	IITR89	GCA_001516865	GCA_001516865_03397	57.5	ARO:3003922	ARO:3003922	RND efflux pump conferring resistance to fluoroquinolone	diaminopyrimidine antibiotic;fluoroquinolone antibiotic;glycylcycline;nitrofuran antibiotic;tetracycline antibiotic	antibiotic efflux	resistance-nodulation-cell division (RND) antibiotic efflux pump	Escherichia coli	Genomic Island
accessory	P156	GCA_001641975	GCA_001641975_01276	50.1	ARO:3003922	ARO:3003922	RND efflux pump conferring resistance to fluoroquinolone	diaminopyrimidine antibiotic;fluoroquinolone antibiotic;glycylcycline;nitrofuran antibiotic;tetracycline antibiotic	antibiotic efflux	resistance-nodulation-cell division (RND) antibiotic efflux pump	Escherichia coli	Genomic Island
accessory	GZAF3	GCA_002119995	GCA_002119995_01545	100	ARO:3000230	ARO:3000230	Plasmid or integron-encoded nucleotidylylation of 2-deoxystreptamine aminoglycosides at the hydroxyl group at position 2'' in P. aeruginosa, K. pneumoniae, Morganella morganii, E. coli, S. typhimurium, C. freundii and A. baumannii	aminoglycoside antibiotic	antibiotic inactivation	ANT(2'')	Pseudomonas aeruginosa	Genomic Island
accessory	GZAF3	GCA_002119995	GCA_002119995_01547	89.2	ARO:3002859	ARO:3002859	dfrA14 is an integron-encoded dihydrofolate reductase found in Escherichia coli	diaminopyrimidine antibiotic	antibiotic target replacement	trimethoprim resistant dihydrofolate reductase dfr	Escherichia coli	Genomic Island
accessory	GZAF3	GCA_002119995	GCA_002119995_01549	100	ARO:3004549	ARO:3004549	A dihydrofolate reductase and trimethoprim resistance gene identified from an integron in Pseudomonas aeruginosa	diaminopyrimidine antibiotic	antibiotic target replacement	trimethoprim resistant dihydrofolate reductase dfr	Pseudomonas aeruginosa	Genomic Island
accessory	GZAF3	GCA_002119995	GCA_002119995_01550	100	ARO:3005010	ARO:3005010	QacEdelta1 is a resistance gene conferring resistance to antiseptics. It is different from QacE only at the 3'-terminus.	acridine dye;disinfecting agents and intercalating dyes	antibiotic efflux	major facilitator superfamily (MFS) antibiotic efflux pump	Pseudomonas aeruginosa	Genomic Island
accessory	GZAF3	GCA_002119995	GCA_002119995_01548	96.5	ARO:3002580	ARO:3002580	AAC(6')-Ib9 is an integron-encoded aminoglycoside acetyltransferase in P. aeruginosa	aminoglycoside antibiotic	antibiotic inactivation	AAC(6')	Pseudomonas aeruginosa	Genomic Island
accessory	GZAF3	GCA_002119995	GCA_002119995_01546	100	ARO:3002272	ARO:3002272	VIM-2 is a beta-lactamase found in Pseudomonas spp.	carbapenem;cephalosporin;cephamycin;penam;penem	antibiotic inactivation	VIM beta-lactamase	Pseudomonas aeruginosa	Genomic Island
accessory	GZAF3	GCA_002119995	GCA_002119995_01689	100	ARO:3002895	ARO:3002895	SAT-2 is a plasmid-mediated streptothricin acetyltransferase, which confers resistance to streptothricin, a nucleoside antibiotic. Originally described from an E. coli plasmid sequence by Heim et al., 1989.	nucleoside antibiotic	antibiotic inactivation	streptothricin acetyltransferase (SAT)	Escherichia coli	Genomic Island
accessory	GZAF1	GCA_002120075	GCA_002120075_00185	77.6	ARO:3000504	ARO:3000504	GolS is a regulator activated by the presence of golD, and promotes the expression of the MdsABC efflux pump.	carbapenem;cephalosporin;cephamycin;monobactam;penam;penem;phenicol antibiotic	antibiotic efflux	resistance-nodulation-cell division (RND) antibiotic efflux pump	Salmonella enterica subsp. enterica serovar Typhimurium str. LT2	Genomic Island
accessory	GZAF1	GCA_002120075	GCA_002120075_00201	64.7	ARO:3000789	ARO:3000789	MdsA is the membrane fusion protein of the multidrug and metal efflux complex MdsABC.	carbapenem;cephalosporin;cephamycin;monobactam;penam;penem;phenicol antibiotic	antibiotic efflux	resistance-nodulation-cell division (RND) antibiotic efflux pump	Salmonella enterica subsp. enterica serovar Typhimurium str. LT2	Genomic Island
accessory	GZAF1	GCA_002120075	GCA_002120075_00203	66.2	ARO:3000791	ARO:3000791	MdsC is the outer membrane channel of the multidrug and metal efflux complex MdsABC.	carbapenem;cephalosporin;cephamycin;monobactam;penam;penem;phenicol antibiotic	antibiotic efflux	resistance-nodulation-cell division (RND) antibiotic efflux pump	Salmonella enterica subsp. enterica serovar Typhimurium str. LT2	Genomic Island
accessory	GZAF1	GCA_002120075	GCA_002120075_00202	79.7	ARO:3000790	ARO:3000790	MdsB is the inner membrane transporter of the multidrug and metal efflux complex MdsABC. mdsB corresponds to 1 locus in Pseudomonas aeruginosa PAO1 (gene name: mexQ) and 2 loci in Pseudomonas aeruginosa LESB58.	carbapenem;cephalosporin;cephamycin;monobactam;penam;penem;phenicol antibiotic	antibiotic efflux	resistance-nodulation-cell division (RND) antibiotic efflux pump	Salmonella enterica subsp. enterica serovar Typhimurium str. LT2	Genomic Island
accessory	GZAF1	GCA_002120075	GCA_002120075_00871	57.3	ARO:3003922	ARO:3003922	RND efflux pump conferring resistance to fluoroquinolone	diaminopyrimidine antibiotic;fluoroquinolone antibiotic;glycylcycline;nitrofuran antibiotic;tetracycline antibiotic	antibiotic efflux	resistance-nodulation-cell division (RND) antibiotic efflux pump	Escherichia coli	Genomic Island
accessory	GZAF1	GCA_002120075	GCA_002120075_00872	71.9	ARO:3003923	ARO:3003923	RND efflux pump conferring resistance to fluoroquinolone	diaminopyrimidine antibiotic;fluoroquinolone antibiotic;glycylcycline;nitrofuran antibiotic;tetracycline antibiotic	antibiotic efflux	resistance-nodulation-cell division (RND) antibiotic efflux pump	Escherichia coli	Genomic Island
accessory	GZAF1	GCA_002120075	GCA_002120075_00956	100	ARO:3000230	ARO:3000230	Plasmid or integron-encoded nucleotidylylation of 2-deoxystreptamine aminoglycosides at the hydroxyl group at position 2'' in P. aeruginosa, K. pneumoniae, Morganella morganii, E. coli, S. typhimurium, C. freundii and A. baumannii	aminoglycoside antibiotic	antibiotic inactivation	ANT(2'')	Pseudomonas aeruginosa	Genomic Island
accessory	GZAF1	GCA_002120075	GCA_002120075_00959	100	ARO:3002274	ARO:3002274	VIM-4 is a beta-lactamase found in Pseudomonas aeruginosa	carbapenem;cephalosporin;cephamycin;penam;penem	antibiotic inactivation	VIM beta-lactamase	Pseudomonas aeruginosa	Genomic Island
accessory	GZAF1	GCA_002120075	GCA_002120075_00962	100	ARO:3005010	ARO:3005010	QacEdelta1 is a resistance gene conferring resistance to antiseptics. It is different from QacE only at the 3'-terminus.	acridine dye;disinfecting agents and intercalating dyes	antibiotic efflux	major facilitator superfamily (MFS) antibiotic efflux pump	Pseudomonas aeruginosa	Genomic Island
accessory	GZAF1	GCA_002120075	GCA_002120075_00963	100	ARO:3000410	ARO:3000410	Sul1 is a sulfonamide resistant dihydropteroate synthase of Gram-negative bacteria. It is linked to other resistance genes of class 1 integrons.	sulfonamide antibiotic;sulfone antibiotic	antibiotic target replacement	sulfonamide resistant sul	Vibrio fluvialis	Genomic Island
accessory	JQ135	GCA_002242175	GCA_002242175_01604	100	ARO:3000412	ARO:3000412	Sul2 is a sulfonamide resistant dihydropteroate synthase of Gram-negative bacteria, usually found on small plasmids.	sulfonamide antibiotic;sulfone antibiotic	antibiotic target replacement	sulfonamide resistant sul	Vibrio cholerae	Genomic Island
accessory	393	GCA_003938225	GCA_003938225_00572	99.6	ARO:3000410	ARO:3000410	Sul1 is a sulfonamide resistant dihydropteroate synthase of Gram-negative bacteria. It is linked to other resistance genes of class 1 integrons.	sulfonamide antibiotic;sulfone antibiotic	antibiotic target replacement	sulfonamide resistant sul	Vibrio fluvialis	Genomic Island
accessory	393	GCA_003938225	GCA_003938225_00576	94.6	ARO:3000174	ARO:3000174	TetG is a tetracycline efflux protein found in Gram-negative bacteria. The encoding gene is found in both chromosomal and plasmid DNA where it is frequently linked to the floR, sul1, and cmlA9 genes which encode proteins that can confer florfenicol/chloramphenicol, sulfamethoxazole, and chloramphenicol resistance, respectively.	tetracycline antibiotic	antibiotic efflux	major facilitator superfamily (MFS) antibiotic efflux pump	Pseudomonas sp.	Genomic Island
accessory	393	GCA_003938225	GCA_003938225_00580	99.1	ARO:3002578	ARO:3002578	AAC(6')-Ib7 is a plasmid-encoded aminoglycoside acetyltransferase in E. cloacae and C. freundii	aminoglycoside antibiotic	antibiotic inactivation	AAC(6')	Salmonella enterica subsp. enterica serovar Corvallis	Genomic Island
accessory	393	GCA_003938225	GCA_003938225_00579	100	ARO:3002602	ARO:3002602	aadA2 is an aminoglycoside nucleotidyltransferase gene encoded by plasmids and integrons in K. pneumoniae, Salmonella spp., Corynebacterium glutamicum, C. freundii and Aeromonas spp.	aminoglycoside antibiotic	antibiotic inactivation	ANT(3'')	Klebsiella pneumoniae	Genomic Island
accessory	393	GCA_003938225	GCA_003938225_00586	99.7	ARO:3000316	ARO:3000316	The mphA gene encodes for resistance enzyme MPH(2')-I which preferentially inactivate 14-membered macrolides (e.g.erythromycin, telithromycin, roxithromycin) over 16-membered macrolides (e.g.tylosin, spiramycin). It phosphorylates macrolides at 2'-OH hydroxyl of desosamine sugar of macrolides in a GTP-dependent manner.	macrolide antibiotic	antibiotic inactivation	macrolide phosphotransferase (MPH)	Escherichia coli	Genomic Island
accessory	393	GCA_003938225	GCA_003938225_00592	100	ARO:3000410	ARO:3000410	Sul1 is a sulfonamide resistant dihydropteroate synthase of Gram-negative bacteria. It is linked to other resistance genes of class 1 integrons.	sulfonamide antibiotic;sulfone antibiotic	antibiotic target replacement	sulfonamide resistant sul	Vibrio fluvialis	Genomic Island
accessory	393	GCA_003938225	GCA_003938225_00593	100	ARO:3005010	ARO:3005010	QacEdelta1 is a resistance gene conferring resistance to antiseptics. It is different from QacE only at the 3'-terminus.	acridine dye;disinfecting agents and intercalating dyes	antibiotic efflux	major facilitator superfamily (MFS) antibiotic efflux pump	Pseudomonas aeruginosa	Genomic Island
accessory	393	GCA_003938225	GCA_003938225_00594	98.9	ARO:3002616	ARO:3002616	aadA16 is an aminoglycoside nucleotidyltransferase gene encoded by plasmids and integrons in E. coli, V. cholerae and K. pneumoniae	aminoglycoside antibiotic	antibiotic inactivation	ANT(3'')	Escherichia coli	Genomic Island
accessory	393	GCA_003938225	GCA_003938225_00596	100	ARO:3002848	ARO:3002848	arr-3 is a plasmid-encoded ribosyltransferase found in Vibrio fluvialis	rifamycin antibiotic	antibiotic inactivation	rifampin ADP-ribosyltransferase (Arr)	Escherichia coli	Genomic Island
accessory	393	GCA_003938225	GCA_003938225_00595	99.4	ARO:3004550	ARO:3004550	A dihydrofolate reductase and trimethoprim resistance gene from non-O1, non-O139 Vibrio cholerae	diaminopyrimidine antibiotic	antibiotic target replacement	trimethoprim resistant dihydrofolate reductase dfr	Vibrio cholerae non-O1/non-O139	Genomic Island
accessory	393	GCA_003938225	GCA_003938225_01652	99.3	ARO:3000410	ARO:3000410	Sul1 is a sulfonamide resistant dihydropteroate synthase of Gram-negative bacteria. It is linked to other resistance genes of class 1 integrons.	sulfonamide antibiotic;sulfone antibiotic	antibiotic target replacement	sulfonamide resistant sul	Vibrio fluvialis	Genomic Island
accessory	393	GCA_003938225	GCA_003938225_01650	87.3	ARO:3000596	ARO:3000596	ErmX is a rRNA methyltransferase that protects the ribosome from inactivation due to antibiotic binding.	lincosamide antibiotic;macrolide antibiotic;streptogramin antibiotic	antibiotic target alteration	Erm 23S ribosomal RNA methyltransferase	Plasmid pNG2	Genomic Island
accessory	393	GCA_003938225	GCA_003938225_01693	98.5	ARO:3002641	ARO:3002641	APH(3')-Ia is a transposon-encoded aminoglycoside phosphotransferase in E. coli and S. enterica. It is identical at the protein sequence to APH(3')-Ic, an aminoglycoside phosphotransferase encoded by plasmids, transposons and genomic islands in K. pneumoniae, A. baumannii, S. marcescens, Corynebacterium spp., Photobacterium spp. and Citrobacter spp.	aminoglycoside antibiotic	antibiotic inactivation	APH(3')	Serratia marcescens	Genomic Island
accessory	393	GCA_003938225	GCA_003938225_01695	100	ARO:3000230	ARO:3000230	Plasmid or integron-encoded nucleotidylylation of 2-deoxystreptamine aminoglycosides at the hydroxyl group at position 2'' in P. aeruginosa, K. pneumoniae, Morganella morganii, E. coli, S. typhimurium, C. freundii and A. baumannii	aminoglycoside antibiotic	antibiotic inactivation	ANT(2'')	Pseudomonas aeruginosa	Genomic Island
accessory	393	GCA_003938225	GCA_003938225_01696	100	ARO:3004635	ARO:3004635	AAC(6')-Il is an aminoglycoside acetyltransferase encoded by plasmids and integrons in Enterobacter cloaecae and Klebsiella aerogenes	aminoglycoside antibiotic	antibiotic inactivation	AAC(6')	Klebsiella aerogenes	Genomic Island
accessory	393	GCA_003938225	GCA_003938225_01702	100	ARO:3000412	ARO:3000412	Sul2 is a sulfonamide resistant dihydropteroate synthase of Gram-negative bacteria, usually found on small plasmids.	sulfonamide antibiotic;sulfone antibiotic	antibiotic target replacement	sulfonamide resistant sul	Vibrio cholerae	Genomic Island
accessory	393	GCA_003938225	GCA_003938225_02915	100	ARO:3002652	ARO:3002652	APH(3')-VIa is a plasmid-encoded aminoglycoside phosphotransferase in A. baumannii	aminoglycoside antibiotic	antibiotic inactivation	APH(3')	Acinetobacter baumannii	Genomic Island
accessory	393	GCA_003938225	GCA_003938225_02918	100	ARO:3000589	ARO:3000589	NDM-1 is a metallo-beta-lactamase isolated from Klebsiella pneumoniae with nearly complete resistance to all beta-lactam antibiotics.	carbapenem;cephalosporin;cephamycin;penam	antibiotic inactivation	NDM beta-lactamase	Klebsiella pneumoniae	Genomic Island
accessory	393	GCA_003938225	GCA_003938225_02917	68.2	ARO:3006973	ARO:3006973	PME-1 is a PME beta-lactamase.	carbapenem	antibiotic inactivation	PME beta-lactamase	Gammaproteobacteria	Genomic Island
accessory	393	GCA_003938225	GCA_003938225_02922	100	ARO:3005010	ARO:3005010	QacEdelta1 is a resistance gene conferring resistance to antiseptics. It is different from QacE only at the 3'-terminus.	acridine dye;disinfecting agents and intercalating dyes	antibiotic efflux	major facilitator superfamily (MFS) antibiotic efflux pump	Pseudomonas aeruginosa	Genomic Island
accessory	393	GCA_003938225	GCA_003938225_02921	98.5	ARO:3002608	ARO:3002608	aadA8 is an aminoglycoside nucleotidyltransferase gene encoded by plasmids and integrons in V. cholerae, K. pneumoniae and Bacillus endophyticus	aminoglycoside antibiotic	antibiotic inactivation	ANT(3'')	uncultured bacterium	Genomic Island
accessory	393	GCA_003938225	GCA_003938225_02923	100	ARO:3000410	ARO:3000410	Sul1 is a sulfonamide resistant dihydropteroate synthase of Gram-negative bacteria. It is linked to other resistance genes of class 1 integrons.	sulfonamide antibiotic;sulfone antibiotic	antibiotic target replacement	sulfonamide resistant sul	Vibrio fluvialis	Genomic Island
accessory	393	GCA_003938225	GCA_003938225_02978	99.6	ARO:3006973	ARO:3006973	PME-1 is a PME beta-lactamase.	carbapenem	antibiotic inactivation	PME beta-lactamase	Gammaproteobacteria	Genomic Island
accessory	393	GCA_003938225	GCA_003938225_02980	100	ARO:3006973	ARO:3006973	PME-1 is a PME beta-lactamase.	carbapenem	antibiotic inactivation	PME beta-lactamase	Gammaproteobacteria	Genomic Island
accessory	AF_174	GCA_003939865	GCA_003939865_00123	100	ARO:3005010	ARO:3005010	QacEdelta1 is a resistance gene conferring resistance to antiseptics. It is different from QacE only at the 3'-terminus.	acridine dye;disinfecting agents and intercalating dyes	antibiotic efflux	major facilitator superfamily (MFS) antibiotic efflux pump	Pseudomonas aeruginosa	Genomic Island
accessory	AF_174	GCA_003939865	GCA_003939865_00122	100	ARO:3000410	ARO:3000410	Sul1 is a sulfonamide resistant dihydropteroate synthase of Gram-negative bacteria. It is linked to other resistance genes of class 1 integrons.	sulfonamide antibiotic;sulfone antibiotic	antibiotic target replacement	sulfonamide resistant sul	Vibrio fluvialis	Genomic Island
accessory	AF_174	GCA_003939865	GCA_003939865_00133	99.6	ARO:3003687	ARO:3003687	APH(3')-VI is an aminoglycoside phosphoryltransferase that acts on the 3-OH of target of aminoglycosides.	aminoglycoside antibiotic	antibiotic inactivation	APH(3')	Pseudomonas aeruginosa	Genomic Island
accessory	AF_174	GCA_003939865	GCA_003939865_00135	99.2	ARO:3002601	ARO:3002601	ANT(3'')-Ia is an aminoglycoside nucleotidyltransferase gene encoded by plasmids, transposons, integrons in Enterobacteriaceae, A. baumannii, P. aeruginosa and Vibrio cholerae	aminoglycoside antibiotic	antibiotic inactivation	ANT(3'')	Escherichia coli	Genomic Island
accessory	AF_174	GCA_003939865	GCA_003939865_00136	100	ARO:3002854	ARO:3002854	dfrA1 is an integron-encoded dihydrofolate reductase	diaminopyrimidine antibiotic	antibiotic target replacement	trimethoprim resistant dihydrofolate reductase dfr	Klebsiella oxytoca	Genomic Island
accessory	AF_174	GCA_003939865	GCA_003939865_00138	100	ARO:3002274	ARO:3002274	VIM-4 is a beta-lactamase found in Pseudomonas aeruginosa	carbapenem;cephalosporin;cephamycin;penam;penem	antibiotic inactivation	VIM beta-lactamase	Pseudomonas aeruginosa	Genomic Island
accessory	AF_174	GCA_003939865	GCA_003939865_00141	100	ARO:3000230	ARO:3000230	Plasmid or integron-encoded nucleotidylylation of 2-deoxystreptamine aminoglycosides at the hydroxyl group at position 2'' in P. aeruginosa, K. pneumoniae, Morganella morganii, E. coli, S. typhimurium, C. freundii and A. baumannii	aminoglycoside antibiotic	antibiotic inactivation	ANT(2'')	Pseudomonas aeruginosa	Genomic Island
accessory	AF_174	GCA_003939865	GCA_003939865_02890	100	ARO:3003742	ARO:3003742	The mphG gene encodes a macrolide 2'-phosphotransferase found in Photobacterium damselae sharing sequence similarity to mphA in E. coli.	macrolide antibiotic	antibiotic inactivation	macrolide phosphotransferase (MPH)	Photobacterium damselae subsp. damselae	Genomic Island
accessory	AF_174	GCA_003939865	GCA_003939865_02891	99.7	ARO:3003745	ARO:3003745	mefC is a macrolide efflux gene isolated from a plasmid in Photobacterium damselae.	macrolide antibiotic	antibiotic efflux	major facilitator superfamily (MFS) antibiotic efflux pump	Photobacterium damselae subsp. damselae	Genomic Island
accessory	AF_174	GCA_003939865	GCA_003939865_02892	100	ARO:3000412	ARO:3000412	Sul2 is a sulfonamide resistant dihydropteroate synthase of Gram-negative bacteria, usually found on small plasmids.	sulfonamide antibiotic;sulfone antibiotic	antibiotic target replacement	sulfonamide resistant sul	Vibrio cholerae	Genomic Island
accessory	AN70	GCA_004319585	GCA_004319585_03626	97.9	ARO:3000165	ARO:3000165	TetA is a tetracycline efflux pump found in many species of Gram-negative bacteria.	tetracycline antibiotic	antibiotic efflux	major facilitator superfamily (MFS) antibiotic efflux pump	Shigella sonnei	Genomic Island
accessory	AN70	GCA_004319585	GCA_004319585_03632	100	ARO:3002639	ARO:3002639	APH(3'')-Ib is an aminoglycoside phosphotransferase encoded by plasmids, transposons, integrative conjugative elements and chromosomes in Enterobacteriaceae and Pseudomonas spp.	aminoglycoside antibiotic	antibiotic inactivation	APH(3'')	Pseudomonas aeruginosa	Genomic Island
accessory	AN70	GCA_004319585	GCA_004319585_03633	99.6	ARO:3002660	ARO:3002660	APH(6)-Id is an aminoglycoside phosphotransferase encoded by plasmids, integrative conjugative elements and chromosomal genomic islands in K. pneumoniae, Salmonella spp., E. coli, Shigella flexneri, Providencia alcalifaciens, Pseudomonas spp., V. cholerae, Edwardsiella tarda, Pasteurella multocida and Aeromonas bestiarum	aminoglycoside antibiotic	antibiotic inactivation	APH(6)	Pseudomonas aeruginosa	Genomic Island
accessory	AN70	GCA_004319585	GCA_004319585_03637	100	ARO:3000410	ARO:3000410	Sul1 is a sulfonamide resistant dihydropteroate synthase of Gram-negative bacteria. It is linked to other resistance genes of class 1 integrons.	sulfonamide antibiotic;sulfone antibiotic	antibiotic target replacement	sulfonamide resistant sul	Vibrio fluvialis	Genomic Island
accessory	AN70	GCA_004319585	GCA_004319585_03638	100	ARO:3005010	ARO:3005010	QacEdelta1 is a resistance gene conferring resistance to antiseptics. It is different from QacE only at the 3'-terminus.	acridine dye;disinfecting agents and intercalating dyes	antibiotic efflux	major facilitator superfamily (MFS) antibiotic efflux pump	Pseudomonas aeruginosa	Genomic Island
accessory	AN70	GCA_004319585	GCA_004319585_03640	100	ARO:3002676	ARO:3002676	catB3 is a plasmid or chromosome-encoded variant of the cat gene found in Salmonella typhimurium, Acinetobacter baumannii and Escherichia coli	phenicol antibiotic	antibiotic inactivation	chloramphenicol acetyltransferase (CAT)	Enterobacter cloacae	Genomic Island
accessory	AN70	GCA_004319585	GCA_004319585_03642	100	ARO:3002594	ARO:3002594	AAC(6')-IIa is an aminoglycoside acetyltransferase encoded by plasmids and integrons in P. aeruginosa and S. enterica	aminoglycoside antibiotic	antibiotic inactivation	AAC(6')	Salmonella enterica subsp. enterica serovar Typhi	Genomic Island
accessory	AN70	GCA_004319585	GCA_004319585_03641	100	ARO:3001416	ARO:3001416	OXA-21 is a beta-lactamase found in A. baumannii	carbapenem;cephalosporin;penam	antibiotic inactivation	OXA beta-lactamase	Acinetobacter baumannii	Genomic Island
accessory	LK36	GCA_008373885	GCA_008373885_03384	77.6	ARO:3000504	ARO:3000504	GolS is a regulator activated by the presence of golD, and promotes the expression of the MdsABC efflux pump.	carbapenem;cephalosporin;cephamycin;monobactam;penam;penem;phenicol antibiotic	antibiotic efflux	resistance-nodulation-cell division (RND) antibiotic efflux pump	Salmonella enterica subsp. enterica serovar Typhimurium str. LT2	Genomic Island
accessory	LK36	GCA_008373885	GCA_008373885_03400	64.7	ARO:3000789	ARO:3000789	MdsA is the membrane fusion protein of the multidrug and metal efflux complex MdsABC.	carbapenem;cephalosporin;cephamycin;monobactam;penam;penem;phenicol antibiotic	antibiotic efflux	resistance-nodulation-cell division (RND) antibiotic efflux pump	Salmonella enterica subsp. enterica serovar Typhimurium str. LT2	Genomic Island
accessory	LK36	GCA_008373885	GCA_008373885_03402	66.2	ARO:3000791	ARO:3000791	MdsC is the outer membrane channel of the multidrug and metal efflux complex MdsABC.	carbapenem;cephalosporin;cephamycin;monobactam;penam;penem;phenicol antibiotic	antibiotic efflux	resistance-nodulation-cell division (RND) antibiotic efflux pump	Salmonella enterica subsp. enterica serovar Typhimurium str. LT2	Genomic Island
accessory	LK36	GCA_008373885	GCA_008373885_03401	79.7	ARO:3000790	ARO:3000790	MdsB is the inner membrane transporter of the multidrug and metal efflux complex MdsABC. mdsB corresponds to 1 locus in Pseudomonas aeruginosa PAO1 (gene name: mexQ) and 2 loci in Pseudomonas aeruginosa LESB58.	carbapenem;cephalosporin;cephamycin;monobactam;penam;penem;phenicol antibiotic	antibiotic efflux	resistance-nodulation-cell division (RND) antibiotic efflux pump	Salmonella enterica subsp. enterica serovar Typhimurium str. LT2	Genomic Island
accessory	LK36	GCA_008373885	GCA_008373885_03845	57.8	ARO:3003922	ARO:3003922	RND efflux pump conferring resistance to fluoroquinolone	diaminopyrimidine antibiotic;fluoroquinolone antibiotic;glycylcycline;nitrofuran antibiotic;tetracycline antibiotic	antibiotic efflux	resistance-nodulation-cell division (RND) antibiotic efflux pump	Escherichia coli	Genomic Island
accessory	LK36	GCA_008373885	GCA_008373885_03844	71.9	ARO:3003923	ARO:3003923	RND efflux pump conferring resistance to fluoroquinolone	diaminopyrimidine antibiotic;fluoroquinolone antibiotic;glycylcycline;nitrofuran antibiotic;tetracycline antibiotic	antibiotic efflux	resistance-nodulation-cell division (RND) antibiotic efflux pump	Escherichia coli	Genomic Island
accessory	MUB14	GCA_010092625	GCA_010092625_00615	100	ARO:3005010	ARO:3005010	QacEdelta1 is a resistance gene conferring resistance to antiseptics. It is different from QacE only at the 3'-terminus.	acridine dye;disinfecting agents and intercalating dyes	antibiotic efflux	major facilitator superfamily (MFS) antibiotic efflux pump	Pseudomonas aeruginosa	Genomic Island
accessory	MUB14	GCA_010092625	GCA_010092625_00613	100	ARO:3002274	ARO:3002274	VIM-4 is a beta-lactamase found in Pseudomonas aeruginosa	carbapenem;cephalosporin;cephamycin;penam;penem	antibiotic inactivation	VIM beta-lactamase	Pseudomonas aeruginosa	Genomic Island
accessory	MUB14	GCA_010092625	GCA_010092625_00614	95.1	ARO:3002580	ARO:3002580	AAC(6')-Ib9 is an integron-encoded aminoglycoside acetyltransferase in P. aeruginosa	aminoglycoside antibiotic	antibiotic inactivation	AAC(6')	Pseudomonas aeruginosa	Genomic Island
accessory	MUB14	GCA_010092625	GCA_010092625_00616	100	ARO:3000410	ARO:3000410	Sul1 is a sulfonamide resistant dihydropteroate synthase of Gram-negative bacteria. It is linked to other resistance genes of class 1 integrons.	sulfonamide antibiotic;sulfone antibiotic	antibiotic target replacement	sulfonamide resistant sul	Vibrio fluvialis	Genomic Island
accessory	MUB14	GCA_010092625	GCA_010092625_02075	100	ARO:3000230	ARO:3000230	Plasmid or integron-encoded nucleotidylylation of 2-deoxystreptamine aminoglycosides at the hydroxyl group at position 2'' in P. aeruginosa, K. pneumoniae, Morganella morganii, E. coli, S. typhimurium, C. freundii and A. baumannii	aminoglycoside antibiotic	antibiotic inactivation	ANT(2'')	Pseudomonas aeruginosa	Genomic Island
accessory	MUB14	GCA_010092625	GCA_010092625_02076	100	ARO:3001397	ARO:3001397	OXA-2 is a beta-lactamase found in the Enterobacteriaceae family.	carbapenem;cephalosporin;penam	antibiotic inactivation	OXA beta-lactamase	Plasmid R46	Genomic Island
accessory	MUB14	GCA_010092625	GCA_010092625_02077	100	ARO:3005010	ARO:3005010	QacEdelta1 is a resistance gene conferring resistance to antiseptics. It is different from QacE only at the 3'-terminus.	acridine dye;disinfecting agents and intercalating dyes	antibiotic efflux	major facilitator superfamily (MFS) antibiotic efflux pump	Pseudomonas aeruginosa	Genomic Island
accessory	MUB14	GCA_010092625	GCA_010092625_02078	100	ARO:3000410	ARO:3000410	Sul1 is a sulfonamide resistant dihydropteroate synthase of Gram-negative bacteria. It is linked to other resistance genes of class 1 integrons.	sulfonamide antibiotic;sulfone antibiotic	antibiotic target replacement	sulfonamide resistant sul	Vibrio fluvialis	Genomic Island
accessory	A21	GCA_015905185	GCA_015905185_01448	100	ARO:3000412	ARO:3000412	Sul2 is a sulfonamide resistant dihydropteroate synthase of Gram-negative bacteria, usually found on small plasmids.	sulfonamide antibiotic;sulfone antibiotic	antibiotic target replacement	sulfonamide resistant sul	Vibrio cholerae	Genomic Island
accessory	A21	GCA_015905185	GCA_015905185_03929	66	ARO:3003982	ARO:3003982	Lincosamide (Clindamycin) resistant (putative) ribosomal methyltransferase related to the RlmK 23S rRNA methyltransferase COG family. Detected in Paenibacillus sp. LC231, an isolated strain of Paenibacillus found in Lechuguilla Cave, NM, USA. Described by Pawlowski et al. 2016.	lincosamide antibiotic	antibiotic target alteration	Llm 23S ribosomal RNA methyltransferase	Paenibacillus sp. LC231	Genomic Island
accessory	SCSIO B001	GCA_016446305	GCA_016446305_01634	100	ARO:3000412	ARO:3000412	Sul2 is a sulfonamide resistant dihydropteroate synthase of Gram-negative bacteria, usually found on small plasmids.	sulfonamide antibiotic;sulfone antibiotic	antibiotic target replacement	sulfonamide resistant sul	Vibrio cholerae	Genomic Island
accessory	2021EL-00128	GCA_018066525	GCA_018066525_00591	100	ARO:3000410	ARO:3000410	Sul1 is a sulfonamide resistant dihydropteroate synthase of Gram-negative bacteria. It is linked to other resistance genes of class 1 integrons.	sulfonamide antibiotic;sulfone antibiotic	antibiotic target replacement	sulfonamide resistant sul	Vibrio fluvialis	Genomic Island
accessory	2021EL-00128	GCA_018066525	GCA_018066525_00592	100	ARO:3005010	ARO:3005010	QacEdelta1 is a resistance gene conferring resistance to antiseptics. It is different from QacE only at the 3'-terminus.	acridine dye;disinfecting agents and intercalating dyes	antibiotic efflux	major facilitator superfamily (MFS) antibiotic efflux pump	Pseudomonas aeruginosa	Genomic Island
accessory	2021EL-00128	GCA_018066525	GCA_018066525_00593	96.4	ARO:3004692	ARO:3004692	aadA10 is a aminoglycoside nucleotidyltransferase gene encoded by plasmids in P. aeruginosa.	aminoglycoside antibiotic	antibiotic inactivation	ANT(3'')	Pseudomonas aeruginosa	Genomic Island
accessory	HO-1	GCA_019343455	GCA_019343455_01842	97.9	ARO:3000165	ARO:3000165	TetA is a tetracycline efflux pump found in many species of Gram-negative bacteria.	tetracycline antibiotic	antibiotic efflux	major facilitator superfamily (MFS) antibiotic efflux pump	Shigella sonnei	Genomic Island
accessory	HO-1	GCA_019343455	GCA_019343455_01848	100	ARO:3002639	ARO:3002639	APH(3'')-Ib is an aminoglycoside phosphotransferase encoded by plasmids, transposons, integrative conjugative elements and chromosomes in Enterobacteriaceae and Pseudomonas spp.	aminoglycoside antibiotic	antibiotic inactivation	APH(3'')	Pseudomonas aeruginosa	Genomic Island
accessory	HO-1	GCA_019343455	GCA_019343455_01849	99.2	ARO:3002660	ARO:3002660	APH(6)-Id is an aminoglycoside phosphotransferase encoded by plasmids, integrative conjugative elements and chromosomal genomic islands in K. pneumoniae, Salmonella spp., E. coli, Shigella flexneri, Providencia alcalifaciens, Pseudomonas spp., V. cholerae, Edwardsiella tarda, Pasteurella multocida and Aeromonas bestiarum	aminoglycoside antibiotic	antibiotic inactivation	APH(6)	Pseudomonas aeruginosa	Genomic Island
accessory	HO-1	GCA_019343455	GCA_019343455_01854	100	ARO:3005010	ARO:3005010	QacEdelta1 is a resistance gene conferring resistance to antiseptics. It is different from QacE only at the 3'-terminus.	acridine dye;disinfecting agents and intercalating dyes	antibiotic efflux	major facilitator superfamily (MFS) antibiotic efflux pump	Pseudomonas aeruginosa	Genomic Island
accessory	HO-1	GCA_019343455	GCA_019343455_01853	100	ARO:3000410	ARO:3000410	Sul1 is a sulfonamide resistant dihydropteroate synthase of Gram-negative bacteria. It is linked to other resistance genes of class 1 integrons.	sulfonamide antibiotic;sulfone antibiotic	antibiotic target replacement	sulfonamide resistant sul	Vibrio fluvialis	Genomic Island
accessory	HO-1	GCA_019343455	GCA_019343455_01856	100	ARO:3002676	ARO:3002676	catB3 is a plasmid or chromosome-encoded variant of the cat gene found in Salmonella typhimurium, Acinetobacter baumannii and Escherichia coli	phenicol antibiotic	antibiotic inactivation	chloramphenicol acetyltransferase (CAT)	Enterobacter cloacae	Genomic Island
accessory	HO-1	GCA_019343455	GCA_019343455_01857	100	ARO:3001416	ARO:3001416	OXA-21 is a beta-lactamase found in A. baumannii	carbapenem;cephalosporin;penam	antibiotic inactivation	OXA beta-lactamase	Acinetobacter baumannii	Genomic Island
accessory	HO-1	GCA_019343455	GCA_019343455_01858	100	ARO:3002594	ARO:3002594	AAC(6')-IIa is an aminoglycoside acetyltransferase encoded by plasmids and integrons in P. aeruginosa and S. enterica	aminoglycoside antibiotic	antibiotic inactivation	AAC(6')	Salmonella enterica subsp. enterica serovar Typhi	Genomic Island
accessory	GMW315_S2	GCA_019836945	GCA_019836945_01715	100	ARO:3002788	ARO:3002788	QnrD1 is a plasmid-mediated quinolone resistance protein found in Salmonella enterica	fluoroquinolone antibiotic	antibiotic target protection	quinolone resistance protein (qnr)	Salmonella enterica subsp. enterica serovar Bovismorbificans	Genomic Island
accessory	GMW315_S2	GCA_019836945	GCA_019836945_03859	100	ARO:3000412	ARO:3000412	Sul2 is a sulfonamide resistant dihydropteroate synthase of Gram-negative bacteria, usually found on small plasmids.	sulfonamide antibiotic;sulfone antibiotic	antibiotic target replacement	sulfonamide resistant sul	Vibrio cholerae	Genomic Island
accessory	GMW315_S2	GCA_019836945	GCA_019836945_03860	58.5	ARO:3002641	ARO:3002641	APH(3')-Ia is a transposon-encoded aminoglycoside phosphotransferase in E. coli and S. enterica. It is identical at the protein sequence to APH(3')-Ic, an aminoglycoside phosphotransferase encoded by plasmids, transposons and genomic islands in K. pneumoniae, A. baumannii, S. marcescens, Corynebacterium spp., Photobacterium spp. and Citrobacter spp.	aminoglycoside antibiotic	antibiotic inactivation	APH(3')	Serratia marcescens	Genomic Island
accessory	GMW315_S2	GCA_019836945	GCA_019836945_03862	100	ARO:3002639	ARO:3002639	APH(3'')-Ib is an aminoglycoside phosphotransferase encoded by plasmids, transposons, integrative conjugative elements and chromosomes in Enterobacteriaceae and Pseudomonas spp.	aminoglycoside antibiotic	antibiotic inactivation	APH(3'')	Pseudomonas aeruginosa	Genomic Island
accessory	JQ191	GCA_022436505	GCA_022436505_00526	100	ARO:3000410	ARO:3000410	Sul1 is a sulfonamide resistant dihydropteroate synthase of Gram-negative bacteria. It is linked to other resistance genes of class 1 integrons.	sulfonamide antibiotic;sulfone antibiotic	antibiotic target replacement	sulfonamide resistant sul	Vibrio fluvialis	Genomic Island
accessory	NLF5-7	GCA_024266725	GCA_024266725_03551	100	ARO:3000410	ARO:3000410	Sul1 is a sulfonamide resistant dihydropteroate synthase of Gram-negative bacteria. It is linked to other resistance genes of class 1 integrons.	sulfonamide antibiotic;sulfone antibiotic	antibiotic target replacement	sulfonamide resistant sul	Vibrio fluvialis	Genomic Island
accessory	NLF5-7	GCA_024266725	GCA_024266725_03552	100	ARO:3005010	ARO:3005010	QacEdelta1 is a resistance gene conferring resistance to antiseptics. It is different from QacE only at the 3'-terminus.	acridine dye;disinfecting agents and intercalating dyes	antibiotic efflux	major facilitator superfamily (MFS) antibiotic efflux pump	Pseudomonas aeruginosa	Genomic Island
accessory	NLF5-7	GCA_024266725	GCA_024266725_03553	99.6	ARO:3002602	ARO:3002602	aadA2 is an aminoglycoside nucleotidyltransferase gene encoded by plasmids and integrons in K. pneumoniae, Salmonella spp., Corynebacterium glutamicum, C. freundii and Aeromonas spp.	aminoglycoside antibiotic	antibiotic inactivation	ANT(3'')	Klebsiella pneumoniae	Genomic Island
accessory	NLF5-7	GCA_024266725	GCA_024266725_03558	100	ARO:3000167	ARO:3000167	Tet(C) is a tetracycline efflux pump found in many species of Gram-negative bacteria. It is typically found in plasmid DNA.	tetracycline antibiotic	antibiotic efflux	major facilitator superfamily (MFS) antibiotic efflux pump	Aeromonas salmonicida	Genomic Island
accessory	AF0001	GCA_024654895	GCA_024654895_01106	100	ARO:3002639	ARO:3002639	APH(3'')-Ib is an aminoglycoside phosphotransferase encoded by plasmids, transposons, integrative conjugative elements and chromosomes in Enterobacteriaceae and Pseudomonas spp.	aminoglycoside antibiotic	antibiotic inactivation	APH(3'')	Pseudomonas aeruginosa	Genomic Island
accessory	AF0001	GCA_024654895	GCA_024654895_01107	99.6	ARO:3002660	ARO:3002660	APH(6)-Id is an aminoglycoside phosphotransferase encoded by plasmids, integrative conjugative elements and chromosomal genomic islands in K. pneumoniae, Salmonella spp., E. coli, Shigella flexneri, Providencia alcalifaciens, Pseudomonas spp., V. cholerae, Edwardsiella tarda, Pasteurella multocida and Aeromonas bestiarum	aminoglycoside antibiotic	antibiotic inactivation	APH(6)	Pseudomonas aeruginosa	Genomic Island
accessory	AF0001	GCA_024654895	GCA_024654895_01233	97.5	ARO:3000165	ARO:3000165	TetA is a tetracycline efflux pump found in many species of Gram-negative bacteria.	tetracycline antibiotic	antibiotic efflux	major facilitator superfamily (MFS) antibiotic efflux pump	Shigella sonnei	Genomic Island
accessory	AF0001	GCA_024654895	GCA_024654895_02291	100	ARO:3002676	ARO:3002676	catB3 is a plasmid or chromosome-encoded variant of the cat gene found in Salmonella typhimurium, Acinetobacter baumannii and Escherichia coli	phenicol antibiotic	antibiotic inactivation	chloramphenicol acetyltransferase (CAT)	Enterobacter cloacae	Genomic Island
accessory	AF0001	GCA_024654895	GCA_024654895_02294	100	ARO:3002580	ARO:3002580	AAC(6')-Ib9 is an integron-encoded aminoglycoside acetyltransferase in P. aeruginosa	aminoglycoside antibiotic	antibiotic inactivation	AAC(6')	Pseudomonas aeruginosa	Genomic Island
accessory	AF0001	GCA_024654895	GCA_024654895_02297	97.7	ARO:3000230	ARO:3000230	Plasmid or integron-encoded nucleotidylylation of 2-deoxystreptamine aminoglycosides at the hydroxyl group at position 2'' in P. aeruginosa, K. pneumoniae, Morganella morganii, E. coli, S. typhimurium, C. freundii and A. baumannii	aminoglycoside antibiotic	antibiotic inactivation	ANT(2'')	Pseudomonas aeruginosa	Genomic Island
accessory	AF0001	GCA_024654895	GCA_024654895_02298	100	ARO:3002243	ARO:3002243	CARB-4 is a beta-lactamase found in Pseudomonas aeruginosa	penam	antibiotic inactivation	CARB beta-lactamase	Pseudomonas aeruginosa	Genomic Island
accessory	SMD-FA	GCA_025960365	GCA_025960365_01572	100	ARO:3000412	ARO:3000412	Sul2 is a sulfonamide resistant dihydropteroate synthase of Gram-negative bacteria, usually found on small plasmids.	sulfonamide antibiotic;sulfone antibiotic	antibiotic target replacement	sulfonamide resistant sul	Vibrio cholerae	Genomic Island
accessory	NY11312	GCA_027595045	GCA_027595045_00645	99.6	ARO:3002578	ARO:3002578	AAC(6')-Ib7 is a plasmid-encoded aminoglycoside acetyltransferase in E. cloacae and C. freundii	aminoglycoside antibiotic	antibiotic inactivation	AAC(6')	Salmonella enterica subsp. enterica serovar Corvallis	Genomic Island
accessory	NY11312	GCA_027595045	GCA_027595045_00647	100	ARO:3005010	ARO:3005010	QacEdelta1 is a resistance gene conferring resistance to antiseptics. It is different from QacE only at the 3'-terminus.	acridine dye;disinfecting agents and intercalating dyes	antibiotic efflux	major facilitator superfamily (MFS) antibiotic efflux pump	Pseudomonas aeruginosa	Genomic Island
accessory	NY11312	GCA_027595045	GCA_027595045_00646	99.7	ARO:3002242	ARO:3002242	CARB-3 is a beta-lactamase found in Pseudomonas aeruginosa	penam	antibiotic inactivation	CARB beta-lactamase	Pseudomonas aeruginosa	Genomic Island
accessory	NY11312	GCA_027595045	GCA_027595045_00648	100	ARO:3000410	ARO:3000410	Sul1 is a sulfonamide resistant dihydropteroate synthase of Gram-negative bacteria. It is linked to other resistance genes of class 1 integrons.	sulfonamide antibiotic;sulfone antibiotic	antibiotic target replacement	sulfonamide resistant sul	Vibrio fluvialis	Genomic Island
accessory	NY11312	GCA_027595045	GCA_027595045_00653	99.3	ARO:3002639	ARO:3002639	APH(3'')-Ib is an aminoglycoside phosphotransferase encoded by plasmids, transposons, integrative conjugative elements and chromosomes in Enterobacteriaceae and Pseudomonas spp.	aminoglycoside antibiotic	antibiotic inactivation	APH(3'')	Pseudomonas aeruginosa	Genomic Island
accessory	NY11312	GCA_027595045	GCA_027595045_00650	99.7	ARO:3003106	ARO:3003106	Erm42 confers MLSb phenotype in Pasteurella multocida	lincosamide antibiotic;macrolide antibiotic;streptogramin antibiotic	antibiotic target alteration	Erm 23S ribosomal RNA methyltransferase	Pasteurella multocida	Genomic Island
accessory	NY11312	GCA_027595045	GCA_027595045_00652	99.3	ARO:3002660	ARO:3002660	APH(6)-Id is an aminoglycoside phosphotransferase encoded by plasmids, integrative conjugative elements and chromosomal genomic islands in K. pneumoniae, Salmonella spp., E. coli, Shigella flexneri, Providencia alcalifaciens, Pseudomonas spp., V. cholerae, Edwardsiella tarda, Pasteurella multocida and Aeromonas bestiarum	aminoglycoside antibiotic	antibiotic inactivation	APH(6)	Pseudomonas aeruginosa	Genomic Island
accessory	NY11312	GCA_027595045	GCA_027595045_01760	99.6	ARO:3002199	ARO:3002199	IMP-8 is a beta-lactamase found in Klebsiella pneumoniae	carbapenem;cephalosporin;cephamycin;penam;penem	antibiotic inactivation	IMP beta-lactamase	Klebsiella pneumoniae	Genomic Island
accessory	NY11312	GCA_027595045	GCA_027595045_01766	100	ARO:3000412	ARO:3000412	Sul2 is a sulfonamide resistant dihydropteroate synthase of Gram-negative bacteria, usually found on small plasmids.	sulfonamide antibiotic;sulfone antibiotic	antibiotic target replacement	sulfonamide resistant sul	Vibrio cholerae	Genomic Island
accessory	NY11312	GCA_027595045	GCA_027595045_02112	71.9	ARO:3003923	ARO:3003923	RND efflux pump conferring resistance to fluoroquinolone	diaminopyrimidine antibiotic;fluoroquinolone antibiotic;glycylcycline;nitrofuran antibiotic;tetracycline antibiotic	antibiotic efflux	resistance-nodulation-cell division (RND) antibiotic efflux pump	Escherichia coli	Genomic Island
accessory	NY11312	GCA_027595045	GCA_027595045_02113	57.3	ARO:3003922	ARO:3003922	RND efflux pump conferring resistance to fluoroquinolone	diaminopyrimidine antibiotic;fluoroquinolone antibiotic;glycylcycline;nitrofuran antibiotic;tetracycline antibiotic	antibiotic efflux	resistance-nodulation-cell division (RND) antibiotic efflux pump	Escherichia coli	Genomic Island
accessory	NY11312	GCA_027595045	GCA_027595045_02269	96.5	ARO:3000165	ARO:3000165	TetA is a tetracycline efflux pump found in many species of Gram-negative bacteria.	tetracycline antibiotic	antibiotic efflux	major facilitator superfamily (MFS) antibiotic efflux pump	Shigella sonnei	Genomic Island
accessory	NY11312	GCA_027595045	GCA_027595045_02274	96.5	ARO:3000165	ARO:3000165	TetA is a tetracycline efflux pump found in many species of Gram-negative bacteria.	tetracycline antibiotic	antibiotic efflux	major facilitator superfamily (MFS) antibiotic efflux pump	Shigella sonnei	Genomic Island
accessory	NY11312	GCA_027595045	GCA_027595045_02281	100	ARO:3005010	ARO:3005010	QacEdelta1 is a resistance gene conferring resistance to antiseptics. It is different from QacE only at the 3'-terminus.	acridine dye;disinfecting agents and intercalating dyes	antibiotic efflux	major facilitator superfamily (MFS) antibiotic efflux pump	Pseudomonas aeruginosa	Genomic Island
accessory	NY11312	GCA_027595045	GCA_027595045_02280	100	ARO:3000410	ARO:3000410	Sul1 is a sulfonamide resistant dihydropteroate synthase of Gram-negative bacteria. It is linked to other resistance genes of class 1 integrons.	sulfonamide antibiotic;sulfone antibiotic	antibiotic target replacement	sulfonamide resistant sul	Vibrio fluvialis	Genomic Island
accessory	NY11312	GCA_027595045	GCA_027595045_02282	99.6	ARO:3002602	ARO:3002602	aadA2 is an aminoglycoside nucleotidyltransferase gene encoded by plasmids and integrons in K. pneumoniae, Salmonella spp., Corynebacterium glutamicum, C. freundii and Aeromonas spp.	aminoglycoside antibiotic	antibiotic inactivation	ANT(3'')	Klebsiella pneumoniae	Genomic Island
accessory	NY11312	GCA_027595045	GCA_027595045_03074	77.6	ARO:3000504	ARO:3000504	GolS is a regulator activated by the presence of golD, and promotes the expression of the MdsABC efflux pump.	carbapenem;cephalosporin;cephamycin;monobactam;penam;penem;phenicol antibiotic	antibiotic efflux	resistance-nodulation-cell division (RND) antibiotic efflux pump	Salmonella enterica subsp. enterica serovar Typhimurium str. LT2	Genomic Island
accessory	NY11312	GCA_027595045	GCA_027595045_03089	61	ARO:3000789	ARO:3000789	MdsA is the membrane fusion protein of the multidrug and metal efflux complex MdsABC.	carbapenem;cephalosporin;cephamycin;monobactam;penam;penem;phenicol antibiotic	antibiotic efflux	resistance-nodulation-cell division (RND) antibiotic efflux pump	Salmonella enterica subsp. enterica serovar Typhimurium str. LT2	Genomic Island
accessory	NY11312	GCA_027595045	GCA_027595045_03091	67.2	ARO:3000791	ARO:3000791	MdsC is the outer membrane channel of the multidrug and metal efflux complex MdsABC.	carbapenem;cephalosporin;cephamycin;monobactam;penam;penem;phenicol antibiotic	antibiotic efflux	resistance-nodulation-cell division (RND) antibiotic efflux pump	Salmonella enterica subsp. enterica serovar Typhimurium str. LT2	Genomic Island
accessory	NY11312	GCA_027595045	GCA_027595045_03090	80.9	ARO:3000790	ARO:3000790	MdsB is the inner membrane transporter of the multidrug and metal efflux complex MdsABC. mdsB corresponds to 1 locus in Pseudomonas aeruginosa PAO1 (gene name: mexQ) and 2 loci in Pseudomonas aeruginosa LESB58.	carbapenem;cephalosporin;cephamycin;monobactam;penam;penem;phenicol antibiotic	antibiotic efflux	resistance-nodulation-cell division (RND) antibiotic efflux pump	Salmonella enterica subsp. enterica serovar Typhimurium str. LT2	Genomic Island
accessory	SRR1763383	GCA_937863365	GCA_937863365_02877	100	ARO:3000412	ARO:3000412	Sul2 is a sulfonamide resistant dihydropteroate synthase of Gram-negative bacteria, usually found on small plasmids.	sulfonamide antibiotic;sulfone antibiotic	antibiotic target replacement	sulfonamide resistant sul	Vibrio cholerae	Genomic Island
accessory	SRR10754060	GCA_946479345	GCA_946479345_00177	58.5	ARO:3000504	ARO:3000504	GolS is a regulator activated by the presence of golD, and promotes the expression of the MdsABC efflux pump.	carbapenem;cephalosporin;cephamycin;monobactam;penam;penem;phenicol antibiotic	antibiotic efflux	resistance-nodulation-cell division (RND) antibiotic efflux pump	Salmonella enterica subsp. enterica serovar Typhimurium str. LT2	Genomic Island
accessory	ZD02	GCA_000967305	GCA_000967305_03878	100	ARO:3002602	ARO:3002602	aadA2 is an aminoglycoside nucleotidyltransferase gene encoded by plasmids and integrons in K. pneumoniae, Salmonella spp., Corynebacterium glutamicum, C. freundii and Aeromonas spp.	aminoglycoside antibiotic	antibiotic inactivation	ANT(3'')	Klebsiella pneumoniae	Plasmid
accessory	ZD02	GCA_000967305	GCA_000967305_03879	100	ARO:3005010	ARO:3005010	QacEdelta1 is a resistance gene conferring resistance to antiseptics. It is different from QacE only at the 3'-terminus.	acridine dye;disinfecting agents and intercalating dyes	antibiotic efflux	major facilitator superfamily (MFS) antibiotic efflux pump	Pseudomonas aeruginosa	Plasmid
accessory	ZD02	GCA_000967305	GCA_000967305_03880	100	ARO:3000410	ARO:3000410	Sul1 is a sulfonamide resistant dihydropteroate synthase of Gram-negative bacteria. It is linked to other resistance genes of class 1 integrons.	sulfonamide antibiotic;sulfone antibiotic	antibiotic target replacement	sulfonamide resistant sul	Vibrio fluvialis	Plasmid
accessory	ZD02	GCA_000967305	GCA_000967305_03886	99.7	ARO:3000316	ARO:3000316	The mphA gene encodes for resistance enzyme MPH(2')-I which preferentially inactivate 14-membered macrolides (e.g.erythromycin, telithromycin, roxithromycin) over 16-membered macrolides (e.g.tylosin, spiramycin). It phosphorylates macrolides at 2'-OH hydroxyl of desosamine sugar of macrolides in a GTP-dependent manner.	macrolide antibiotic	antibiotic inactivation	macrolide phosphotransferase (MPH)	Escherichia coli	Plasmid
accessory	GZAF3	GCA_002119995	GCA_002119995_02282	99.6	ARO:3000410	ARO:3000410	Sul1 is a sulfonamide resistant dihydropteroate synthase of Gram-negative bacteria. It is linked to other resistance genes of class 1 integrons.	sulfonamide antibiotic;sulfone antibiotic	antibiotic target replacement	sulfonamide resistant sul	Vibrio fluvialis	Plasmid
accessory	MUB14	GCA_010092625	GCA_010092625_04048	98.5	ARO:3002652	ARO:3002652	APH(3')-VIa is a plasmid-encoded aminoglycoside phosphotransferase in A. baumannii	aminoglycoside antibiotic	antibiotic inactivation	APH(3')	Acinetobacter baumannii	Plasmid
accessory	MUB14	GCA_010092625	GCA_010092625_04111	100	ARO:3005010	ARO:3005010	QacEdelta1 is a resistance gene conferring resistance to antiseptics. It is different from QacE only at the 3'-terminus.	acridine dye;disinfecting agents and intercalating dyes	antibiotic efflux	major facilitator superfamily (MFS) antibiotic efflux pump	Pseudomonas aeruginosa	Plasmid
accessory	MUB14	GCA_010092625	GCA_010092625_04110	100	ARO:3000410	ARO:3000410	Sul1 is a sulfonamide resistant dihydropteroate synthase of Gram-negative bacteria. It is linked to other resistance genes of class 1 integrons.	sulfonamide antibiotic;sulfone antibiotic	antibiotic target replacement	sulfonamide resistant sul	Vibrio fluvialis	Plasmid
accessory	MUB14	GCA_010092625	GCA_010092625_04112	100	ARO:3002601	ARO:3002601	ANT(3'')-Ia is an aminoglycoside nucleotidyltransferase gene encoded by plasmids, transposons, integrons in Enterobacteriaceae, A. baumannii, P. aeruginosa and Vibrio cholerae	aminoglycoside antibiotic	antibiotic inactivation	ANT(3'')	Escherichia coli	Plasmid
accessory	MUB14	GCA_010092625	GCA_010092625_04115	100	ARO:3003109	ARO:3003109	MsrE is an ABC-F subfamily protein expressed to Klebsiella pneumoniae that confers resistance to erythromycin and streptogramin B antibiotics. It is associated with plasmid DNA. It is also 100% identical to ABC-F type ribosomal protection protein Msr(E) which is in multiple species.	lincosamide antibiotic;macrolide antibiotic;oxazolidinone antibiotic;phenicol antibiotic;pleuromutilin antibiotic;streptogramin antibiotic;tetracycline antibiotic	antibiotic target protection	ABC-F ATP-binding cassette ribosomal protection protein	Acinetobacter baumannii	Plasmid
accessory	MUB14	GCA_010092625	GCA_010092625_04116	100	ARO:3003741	ARO:3003741	mphE is a macrolide phosphotransferase and resistance gene identified on a plasmid, pRSB105	macrolide antibiotic	antibiotic inactivation	macrolide phosphotransferase (MPH)	uncultured bacterium	Plasmid
accessory	MUB14	GCA_010092625	GCA_010092625_04124	100	ARO:3002639	ARO:3002639	APH(3'')-Ib is an aminoglycoside phosphotransferase encoded by plasmids, transposons, integrative conjugative elements and chromosomes in Enterobacteriaceae and Pseudomonas spp.	aminoglycoside antibiotic	antibiotic inactivation	APH(3'')	Pseudomonas aeruginosa	Plasmid
accessory	MUB14	GCA_010092625	GCA_010092625_04123	99.6	ARO:3002660	ARO:3002660	APH(6)-Id is an aminoglycoside phosphotransferase encoded by plasmids, integrative conjugative elements and chromosomal genomic islands in K. pneumoniae, Salmonella spp., E. coli, Shigella flexneri, Providencia alcalifaciens, Pseudomonas spp., V. cholerae, Edwardsiella tarda, Pasteurella multocida and Aeromonas bestiarum	aminoglycoside antibiotic	antibiotic inactivation	APH(6)	Pseudomonas aeruginosa	Plasmid
accessory	2021EL-00128	GCA_018066525	GCA_018066525_01939	100	ARO:3002312	ARO:3002312	KPC-2 is a beta-lactamase found in Klebsiella pneumoniae and Pseudomonas aeruginosa.	carbapenem;cephalosporin;monobactam;penam	antibiotic inactivation	KPC beta-lactamase	Klebsiella pneumoniae	Plasmid
accessory	2021EL-00128	GCA_018066525	GCA_018066525_02492	100	ARO:3001404	ARO:3001404	OXA-9 is a beta-lactamase found in Klebsiella pneumoniae.	carbapenem;cephalosporin;penam	antibiotic inactivation	OXA beta-lactamase	Klebsiella pneumoniae	Plasmid
accessory	2021EL-00128	GCA_018066525	GCA_018066525_02493	98.8	ARO:3002601	ARO:3002601	ANT(3'')-Ia is an aminoglycoside nucleotidyltransferase gene encoded by plasmids, transposons, integrons in Enterobacteriaceae, A. baumannii, P. aeruginosa and Vibrio cholerae	aminoglycoside antibiotic	antibiotic inactivation	ANT(3'')	Escherichia coli	Plasmid
accessory	2021EL-00128	GCA_018066525	GCA_018066525_02494	95.5	ARO:3002599	ARO:3002599	AAC(6')-30/AAC(6')-Ib' is an integron-encoded aminoglycoside acetyltransferase in P. aeruginosa	aminoglycoside antibiotic	antibiotic inactivation	AAC(6')	Pseudomonas aeruginosa	Plasmid
accessory	GMW315_S2	GCA_019836945	GCA_019836945_01720	98.5	ARO:3002641	ARO:3002641	APH(3')-Ia is a transposon-encoded aminoglycoside phosphotransferase in E. coli and S. enterica. It is identical at the protein sequence to APH(3')-Ic, an aminoglycoside phosphotransferase encoded by plasmids, transposons and genomic islands in K. pneumoniae, A. baumannii, S. marcescens, Corynebacterium spp., Photobacterium spp. and Citrobacter spp.	aminoglycoside antibiotic	antibiotic inactivation	APH(3')	Serratia marcescens	Plasmid
accessory	AF0001	GCA_024654895	GCA_024654895_02289	94.6	ARO:3000174	ARO:3000174	TetG is a tetracycline efflux protein found in Gram-negative bacteria. The encoding gene is found in both chromosomal and plasmid DNA where it is frequently linked to the floR, sul1, and cmlA9 genes which encode proteins that can confer florfenicol/chloramphenicol, sulfamethoxazole, and chloramphenicol resistance, respectively.	tetracycline antibiotic	antibiotic efflux	major facilitator superfamily (MFS) antibiotic efflux pump	Pseudomonas sp.	Plasmid
accessory	AF0001	GCA_024654895	GCA_024654895_02737	100	ARO:3002601	ARO:3002601	ANT(3'')-Ia is an aminoglycoside nucleotidyltransferase gene encoded by plasmids, transposons, integrons in Enterobacteriaceae, A. baumannii, P. aeruginosa and Vibrio cholerae	aminoglycoside antibiotic	antibiotic inactivation	ANT(3'')	Escherichia coli	Plasmid
accessory	AF0001	GCA_024654895	GCA_024654895_03098	100	ARO:3005010	ARO:3005010	QacEdelta1 is a resistance gene conferring resistance to antiseptics. It is different from QacE only at the 3'-terminus.	acridine dye;disinfecting agents and intercalating dyes	antibiotic efflux	major facilitator superfamily (MFS) antibiotic efflux pump	Pseudomonas aeruginosa	Plasmid
accessory	MMA	GCA_020907215	GCA_020907215_00001	100	ARO:3002788	ARO:3002788	QnrD1 is a plasmid-mediated quinolone resistance protein found in Salmonella enterica	fluoroquinolone antibiotic	antibiotic target protection	quinolone resistance protein (qnr)	Salmonella enterica subsp. enterica serovar Bovismorbificans	Plasmid
accessory	DSM 16503	GCA_000429385	GCA_000429385_00027	62.4	ARO:3000791	ARO:3000791	MdsC is the outer membrane channel of the multidrug and metal efflux complex MdsABC.	carbapenem;cephalosporin;cephamycin;monobactam;penam;penem;phenicol antibiotic	antibiotic efflux	resistance-nodulation-cell division (RND) antibiotic efflux pump	Salmonella enterica subsp. enterica serovar Typhimurium str. LT2	Negative
accessory	DSM 16503	GCA_000429385	GCA_000429385_00031	62.2	ARO:3000504	ARO:3000504	GolS is a regulator activated by the presence of golD, and promotes the expression of the MdsABC efflux pump.	carbapenem;cephalosporin;cephamycin;monobactam;penam;penem;phenicol antibiotic	antibiotic efflux	resistance-nodulation-cell division (RND) antibiotic efflux pump	Salmonella enterica subsp. enterica serovar Typhimurium str. LT2	Negative
accessory	DSM 16503	GCA_000429385	GCA_000429385_00029	61.5	ARO:3000789	ARO:3000789	MdsA is the membrane fusion protein of the multidrug and metal efflux complex MdsABC.	carbapenem;cephalosporin;cephamycin;monobactam;penam;penem;phenicol antibiotic	antibiotic efflux	resistance-nodulation-cell division (RND) antibiotic efflux pump	Salmonella enterica subsp. enterica serovar Typhimurium str. LT2	Negative
accessory	DSM 16503	GCA_000429385	GCA_000429385_00028	85.6	ARO:3000790	ARO:3000790	MdsB is the inner membrane transporter of the multidrug and metal efflux complex MdsABC. mdsB corresponds to 1 locus in Pseudomonas aeruginosa PAO1 (gene name: mexQ) and 2 loci in Pseudomonas aeruginosa LESB58.	carbapenem;cephalosporin;cephamycin;monobactam;penam;penem;phenicol antibiotic	antibiotic efflux	resistance-nodulation-cell division (RND) antibiotic efflux pump	Salmonella enterica subsp. enterica serovar Typhimurium str. LT2	Negative
accessory	DSM 16503	GCA_000429385	GCA_000429385_02767	54.1	ARO:3002646	ARO:3002646	APH(3')-IIc is a chromosomal-encoded aminoglycoside phosphotransferase in S. maltophilia	aminoglycoside antibiotic	antibiotic inactivation	APH(3')	Stenotrophomonas maltophilia	Negative
accessory	EGD-AK7	GCA_000465875	GCA_000465875_01599	61.5	ARO:3000504	ARO:3000504	GolS is a regulator activated by the presence of golD, and promotes the expression of the MdsABC efflux pump.	carbapenem;cephalosporin;cephamycin;monobactam;penam;penem;phenicol antibiotic	antibiotic efflux	resistance-nodulation-cell division (RND) antibiotic efflux pump	Salmonella enterica subsp. enterica serovar Typhimurium str. LT2	Negative
accessory	EGD-AK7	GCA_000465875	GCA_000465875_01601	59.5	ARO:3000789	ARO:3000789	MdsA is the membrane fusion protein of the multidrug and metal efflux complex MdsABC.	carbapenem;cephalosporin;cephamycin;monobactam;penam;penem;phenicol antibiotic	antibiotic efflux	resistance-nodulation-cell division (RND) antibiotic efflux pump	Salmonella enterica subsp. enterica serovar Typhimurium str. LT2	Negative
accessory	EGD-AK7	GCA_000465875	GCA_000465875_01603	61.3	ARO:3000791	ARO:3000791	MdsC is the outer membrane channel of the multidrug and metal efflux complex MdsABC.	carbapenem;cephalosporin;cephamycin;monobactam;penam;penem;phenicol antibiotic	antibiotic efflux	resistance-nodulation-cell division (RND) antibiotic efflux pump	Salmonella enterica subsp. enterica serovar Typhimurium str. LT2	Negative
accessory	EGD-AK7	GCA_000465875	GCA_000465875_01602	85.3	ARO:3000790	ARO:3000790	MdsB is the inner membrane transporter of the multidrug and metal efflux complex MdsABC. mdsB corresponds to 1 locus in Pseudomonas aeruginosa PAO1 (gene name: mexQ) and 2 loci in Pseudomonas aeruginosa LESB58.	carbapenem;cephalosporin;cephamycin;monobactam;penam;penem;phenicol antibiotic	antibiotic efflux	resistance-nodulation-cell division (RND) antibiotic efflux pump	Salmonella enterica subsp. enterica serovar Typhimurium str. LT2	Negative
accessory	EGD-AK7	GCA_000465875	GCA_000465875_01730	54.5	ARO:3002646	ARO:3002646	APH(3')-IIc is a chromosomal-encoded aminoglycoside phosphotransferase in S. maltophilia	aminoglycoside antibiotic	antibiotic inactivation	APH(3')	Stenotrophomonas maltophilia	Negative
accessory	MOR02	GCA_000770015	GCA_000770015_00530	54.5	ARO:3002646	ARO:3002646	APH(3')-IIc is a chromosomal-encoded aminoglycoside phosphotransferase in S. maltophilia	aminoglycoside antibiotic	antibiotic inactivation	APH(3')	Stenotrophomonas maltophilia	Negative
accessory	MOR02	GCA_000770015	GCA_000770015_02640	65.9	ARO:3000174	ARO:3000174	TetG is a tetracycline efflux protein found in Gram-negative bacteria. The encoding gene is found in both chromosomal and plasmid DNA where it is frequently linked to the floR, sul1, and cmlA9 genes which encode proteins that can confer florfenicol/chloramphenicol, sulfamethoxazole, and chloramphenicol resistance, respectively.	tetracycline antibiotic	antibiotic efflux	major facilitator superfamily (MFS) antibiotic efflux pump	Pseudomonas sp.	Negative
accessory	MOR02	GCA_000770015	GCA_000770015_02869	61.5	ARO:3000504	ARO:3000504	GolS is a regulator activated by the presence of golD, and promotes the expression of the MdsABC efflux pump.	carbapenem;cephalosporin;cephamycin;monobactam;penam;penem;phenicol antibiotic	antibiotic efflux	resistance-nodulation-cell division (RND) antibiotic efflux pump	Salmonella enterica subsp. enterica serovar Typhimurium str. LT2	Negative
accessory	MOR02	GCA_000770015	GCA_000770015_02871	59.5	ARO:3000789	ARO:3000789	MdsA is the membrane fusion protein of the multidrug and metal efflux complex MdsABC.	carbapenem;cephalosporin;cephamycin;monobactam;penam;penem;phenicol antibiotic	antibiotic efflux	resistance-nodulation-cell division (RND) antibiotic efflux pump	Salmonella enterica subsp. enterica serovar Typhimurium str. LT2	Negative
accessory	MOR02	GCA_000770015	GCA_000770015_02873	61.1	ARO:3000791	ARO:3000791	MdsC is the outer membrane channel of the multidrug and metal efflux complex MdsABC.	carbapenem;cephalosporin;cephamycin;monobactam;penam;penem;phenicol antibiotic	antibiotic efflux	resistance-nodulation-cell division (RND) antibiotic efflux pump	Salmonella enterica subsp. enterica serovar Typhimurium str. LT2	Negative
accessory	MOR02	GCA_000770015	GCA_000770015_02872	85.4	ARO:3000790	ARO:3000790	MdsB is the inner membrane transporter of the multidrug and metal efflux complex MdsABC. mdsB corresponds to 1 locus in Pseudomonas aeruginosa PAO1 (gene name: mexQ) and 2 loci in Pseudomonas aeruginosa LESB58.	carbapenem;cephalosporin;cephamycin;monobactam;penam;penem;phenicol antibiotic	antibiotic efflux	resistance-nodulation-cell division (RND) antibiotic efflux pump	Salmonella enterica subsp. enterica serovar Typhimurium str. LT2	Negative
accessory	ZD02	GCA_000967305	GCA_000967305_01698	60.3	ARO:3000504	ARO:3000504	GolS is a regulator activated by the presence of golD, and promotes the expression of the MdsABC efflux pump.	carbapenem;cephalosporin;cephamycin;monobactam;penam;penem;phenicol antibiotic	antibiotic efflux	resistance-nodulation-cell division (RND) antibiotic efflux pump	Salmonella enterica subsp. enterica serovar Typhimurium str. LT2	Negative
accessory	ZD02	GCA_000967305	GCA_000967305_01700	60.8	ARO:3000789	ARO:3000789	MdsA is the membrane fusion protein of the multidrug and metal efflux complex MdsABC.	carbapenem;cephalosporin;cephamycin;monobactam;penam;penem;phenicol antibiotic	antibiotic efflux	resistance-nodulation-cell division (RND) antibiotic efflux pump	Salmonella enterica subsp. enterica serovar Typhimurium str. LT2	Negative
accessory	ZD02	GCA_000967305	GCA_000967305_01702	61.6	ARO:3000791	ARO:3000791	MdsC is the outer membrane channel of the multidrug and metal efflux complex MdsABC.	carbapenem;cephalosporin;cephamycin;monobactam;penam;penem;phenicol antibiotic	antibiotic efflux	resistance-nodulation-cell division (RND) antibiotic efflux pump	Salmonella enterica subsp. enterica serovar Typhimurium str. LT2	Negative
accessory	ZD02	GCA_000967305	GCA_000967305_01701	85.5	ARO:3000790	ARO:3000790	MdsB is the inner membrane transporter of the multidrug and metal efflux complex MdsABC. mdsB corresponds to 1 locus in Pseudomonas aeruginosa PAO1 (gene name: mexQ) and 2 loci in Pseudomonas aeruginosa LESB58.	carbapenem;cephalosporin;cephamycin;monobactam;penam;penem;phenicol antibiotic	antibiotic efflux	resistance-nodulation-cell division (RND) antibiotic efflux pump	Salmonella enterica subsp. enterica serovar Typhimurium str. LT2	Negative
accessory	ZD02	GCA_000967305	GCA_000967305_01823	51	ARO:3002645	ARO:3002645	APH(3')-IIb is a chromosomal-encoded aminoglycoside phosphotransferase in P. aeruginosa	aminoglycoside antibiotic	antibiotic inactivation	APH(3')	Pseudomonas aeruginosa	Negative
accessory	NBIB-017	GCA_001530325	GCA_001530325_02173	53.7	ARO:3002646	ARO:3002646	APH(3')-IIc is a chromosomal-encoded aminoglycoside phosphotransferase in S. maltophilia	aminoglycoside antibiotic	antibiotic inactivation	APH(3')	Stenotrophomonas maltophilia	Negative
accessory	NBIB-017	GCA_001530325	GCA_001530325_03724	50.1	ARO:3003922	ARO:3003922	RND efflux pump conferring resistance to fluoroquinolone	diaminopyrimidine antibiotic;fluoroquinolone antibiotic;glycylcycline;nitrofuran antibiotic;tetracycline antibiotic	antibiotic efflux	resistance-nodulation-cell division (RND) antibiotic efflux pump	Escherichia coli	Negative
accessory	NBIB-017	GCA_001530325	GCA_001530325_03725	70.8	ARO:3003923	ARO:3003923	RND efflux pump conferring resistance to fluoroquinolone	diaminopyrimidine antibiotic;fluoroquinolone antibiotic;glycylcycline;nitrofuran antibiotic;tetracycline antibiotic	antibiotic efflux	resistance-nodulation-cell division (RND) antibiotic efflux pump	Escherichia coli	Negative
accessory	P156	GCA_001641975	GCA_001641975_00328	50.6	ARO:3002645	ARO:3002645	APH(3')-IIb is a chromosomal-encoded aminoglycoside phosphotransferase in P. aeruginosa	aminoglycoside antibiotic	antibiotic inactivation	APH(3')	Pseudomonas aeruginosa	Negative
accessory	P156	GCA_001641975	GCA_001641975_01277	70.8	ARO:3003923	ARO:3003923	RND efflux pump conferring resistance to fluoroquinolone	diaminopyrimidine antibiotic;fluoroquinolone antibiotic;glycylcycline;nitrofuran antibiotic;tetracycline antibiotic	antibiotic efflux	resistance-nodulation-cell division (RND) antibiotic efflux pump	Escherichia coli	Negative
accessory	MB207	GCA_002082085	GCA_002082085_02195	65.6	ARO:3000174	ARO:3000174	TetG is a tetracycline efflux protein found in Gram-negative bacteria. The encoding gene is found in both chromosomal and plasmid DNA where it is frequently linked to the floR, sul1, and cmlA9 genes which encode proteins that can confer florfenicol/chloramphenicol, sulfamethoxazole, and chloramphenicol resistance, respectively.	tetracycline antibiotic	antibiotic efflux	major facilitator superfamily (MFS) antibiotic efflux pump	Pseudomonas sp.	Negative
accessory	MB207	GCA_002082085	GCA_002082085_02404	61.5	ARO:3000504	ARO:3000504	GolS is a regulator activated by the presence of golD, and promotes the expression of the MdsABC efflux pump.	carbapenem;cephalosporin;cephamycin;monobactam;penam;penem;phenicol antibiotic	antibiotic efflux	resistance-nodulation-cell division (RND) antibiotic efflux pump	Salmonella enterica subsp. enterica serovar Typhimurium str. LT2	Negative
accessory	MB207	GCA_002082085	GCA_002082085_02406	60.5	ARO:3000789	ARO:3000789	MdsA is the membrane fusion protein of the multidrug and metal efflux complex MdsABC.	carbapenem;cephalosporin;cephamycin;monobactam;penam;penem;phenicol antibiotic	antibiotic efflux	resistance-nodulation-cell division (RND) antibiotic efflux pump	Salmonella enterica subsp. enterica serovar Typhimurium str. LT2	Negative
accessory	MB207	GCA_002082085	GCA_002082085_02408	61.1	ARO:3000791	ARO:3000791	MdsC is the outer membrane channel of the multidrug and metal efflux complex MdsABC.	carbapenem;cephalosporin;cephamycin;monobactam;penam;penem;phenicol antibiotic	antibiotic efflux	resistance-nodulation-cell division (RND) antibiotic efflux pump	Salmonella enterica subsp. enterica serovar Typhimurium str. LT2	Negative
accessory	MB207	GCA_002082085	GCA_002082085_02407	85.6	ARO:3000790	ARO:3000790	MdsB is the inner membrane transporter of the multidrug and metal efflux complex MdsABC. mdsB corresponds to 1 locus in Pseudomonas aeruginosa PAO1 (gene name: mexQ) and 2 loci in Pseudomonas aeruginosa LESB58.	carbapenem;cephalosporin;cephamycin;monobactam;penam;penem;phenicol antibiotic	antibiotic efflux	resistance-nodulation-cell division (RND) antibiotic efflux pump	Salmonella enterica subsp. enterica serovar Typhimurium str. LT2	Negative
accessory	MB207	GCA_002082085	GCA_002082085_02557	54.5	ARO:3002646	ARO:3002646	APH(3')-IIc is a chromosomal-encoded aminoglycoside phosphotransferase in S. maltophilia	aminoglycoside antibiotic	antibiotic inactivation	APH(3')	Stenotrophomonas maltophilia	Negative
accessory	GZAF3	GCA_002119995	GCA_002119995_02353	51	ARO:3002645	ARO:3002645	APH(3')-IIb is a chromosomal-encoded aminoglycoside phosphotransferase in P. aeruginosa	aminoglycoside antibiotic	antibiotic inactivation	APH(3')	Pseudomonas aeruginosa	Negative
accessory	GZAF3	GCA_002119995	GCA_002119995_02509	61.3	ARO:3000791	ARO:3000791	MdsC is the outer membrane channel of the multidrug and metal efflux complex MdsABC.	carbapenem;cephalosporin;cephamycin;monobactam;penam;penem;phenicol antibiotic	antibiotic efflux	resistance-nodulation-cell division (RND) antibiotic efflux pump	Salmonella enterica subsp. enterica serovar Typhimurium str. LT2	Negative
accessory	GZAF3	GCA_002119995	GCA_002119995_02511	61.8	ARO:3000789	ARO:3000789	MdsA is the membrane fusion protein of the multidrug and metal efflux complex MdsABC.	carbapenem;cephalosporin;cephamycin;monobactam;penam;penem;phenicol antibiotic	antibiotic efflux	resistance-nodulation-cell division (RND) antibiotic efflux pump	Salmonella enterica subsp. enterica serovar Typhimurium str. LT2	Negative
accessory	GZAF3	GCA_002119995	GCA_002119995_02510	85.3	ARO:3000790	ARO:3000790	MdsB is the inner membrane transporter of the multidrug and metal efflux complex MdsABC. mdsB corresponds to 1 locus in Pseudomonas aeruginosa PAO1 (gene name: mexQ) and 2 loci in Pseudomonas aeruginosa LESB58.	carbapenem;cephalosporin;cephamycin;monobactam;penam;penem;phenicol antibiotic	antibiotic efflux	resistance-nodulation-cell division (RND) antibiotic efflux pump	Salmonella enterica subsp. enterica serovar Typhimurium str. LT2	Negative
accessory	GZAF3	GCA_002119995	GCA_002119995_02513	60.3	ARO:3000504	ARO:3000504	GolS is a regulator activated by the presence of golD, and promotes the expression of the MdsABC efflux pump.	carbapenem;cephalosporin;cephamycin;monobactam;penam;penem;phenicol antibiotic	antibiotic efflux	resistance-nodulation-cell division (RND) antibiotic efflux pump	Salmonella enterica subsp. enterica serovar Typhimurium str. LT2	Negative
accessory	GZAF1	GCA_002120075	GCA_002120075_01463	62.2	ARO:3000504	ARO:3000504	GolS is a regulator activated by the presence of golD, and promotes the expression of the MdsABC efflux pump.	carbapenem;cephalosporin;cephamycin;monobactam;penam;penem;phenicol antibiotic	antibiotic efflux	resistance-nodulation-cell division (RND) antibiotic efflux pump	Salmonella enterica subsp. enterica serovar Typhimurium str. LT2	Negative
accessory	GZAF1	GCA_002120075	GCA_002120075_01465	61.5	ARO:3000789	ARO:3000789	MdsA is the membrane fusion protein of the multidrug and metal efflux complex MdsABC.	carbapenem;cephalosporin;cephamycin;monobactam;penam;penem;phenicol antibiotic	antibiotic efflux	resistance-nodulation-cell division (RND) antibiotic efflux pump	Salmonella enterica subsp. enterica serovar Typhimurium str. LT2	Negative
accessory	GZAF1	GCA_002120075	GCA_002120075_01467	61.6	ARO:3000791	ARO:3000791	MdsC is the outer membrane channel of the multidrug and metal efflux complex MdsABC.	carbapenem;cephalosporin;cephamycin;monobactam;penam;penem;phenicol antibiotic	antibiotic efflux	resistance-nodulation-cell division (RND) antibiotic efflux pump	Salmonella enterica subsp. enterica serovar Typhimurium str. LT2	Negative
accessory	GZAF1	GCA_002120075	GCA_002120075_01466	85.4	ARO:3000790	ARO:3000790	MdsB is the inner membrane transporter of the multidrug and metal efflux complex MdsABC. mdsB corresponds to 1 locus in Pseudomonas aeruginosa PAO1 (gene name: mexQ) and 2 loci in Pseudomonas aeruginosa LESB58.	carbapenem;cephalosporin;cephamycin;monobactam;penam;penem;phenicol antibiotic	antibiotic efflux	resistance-nodulation-cell division (RND) antibiotic efflux pump	Salmonella enterica subsp. enterica serovar Typhimurium str. LT2	Negative
accessory	GZAF1	GCA_002120075	GCA_002120075_01506	50.6	ARO:3002645	ARO:3002645	APH(3')-IIb is a chromosomal-encoded aminoglycoside phosphotransferase in P. aeruginosa	aminoglycoside antibiotic	antibiotic inactivation	APH(3')	Pseudomonas aeruginosa	Negative
accessory	BDB4	GCA_002205415	GCA_002205415_01685	63.5	ARO:3000504	ARO:3000504	GolS is a regulator activated by the presence of golD, and promotes the expression of the MdsABC efflux pump.	carbapenem;cephalosporin;cephamycin;monobactam;penam;penem;phenicol antibiotic	antibiotic efflux	resistance-nodulation-cell division (RND) antibiotic efflux pump	Salmonella enterica subsp. enterica serovar Typhimurium str. LT2	Negative
accessory	BDB4	GCA_002205415	GCA_002205415_01687	61.5	ARO:3000789	ARO:3000789	MdsA is the membrane fusion protein of the multidrug and metal efflux complex MdsABC.	carbapenem;cephalosporin;cephamycin;monobactam;penam;penem;phenicol antibiotic	antibiotic efflux	resistance-nodulation-cell division (RND) antibiotic efflux pump	Salmonella enterica subsp. enterica serovar Typhimurium str. LT2	Negative
accessory	BDB4	GCA_002205415	GCA_002205415_01689	63	ARO:3000791	ARO:3000791	MdsC is the outer membrane channel of the multidrug and metal efflux complex MdsABC.	carbapenem;cephalosporin;cephamycin;monobactam;penam;penem;phenicol antibiotic	antibiotic efflux	resistance-nodulation-cell division (RND) antibiotic efflux pump	Salmonella enterica subsp. enterica serovar Typhimurium str. LT2	Negative
accessory	BDB4	GCA_002205415	GCA_002205415_01688	85.2	ARO:3000790	ARO:3000790	MdsB is the inner membrane transporter of the multidrug and metal efflux complex MdsABC. mdsB corresponds to 1 locus in Pseudomonas aeruginosa PAO1 (gene name: mexQ) and 2 loci in Pseudomonas aeruginosa LESB58.	carbapenem;cephalosporin;cephamycin;monobactam;penam;penem;phenicol antibiotic	antibiotic efflux	resistance-nodulation-cell division (RND) antibiotic efflux pump	Salmonella enterica subsp. enterica serovar Typhimurium str. LT2	Negative
accessory	BDB4	GCA_002205415	GCA_002205415_01808	54.5	ARO:3002646	ARO:3002646	APH(3')-IIc is a chromosomal-encoded aminoglycoside phosphotransferase in S. maltophilia	aminoglycoside antibiotic	antibiotic inactivation	APH(3')	Stenotrophomonas maltophilia	Negative
accessory	DSM 30030	GCA_002443155	GCA_002443155_01050	50.4	ARO:3003922	ARO:3003922	RND efflux pump conferring resistance to fluoroquinolone	diaminopyrimidine antibiotic;fluoroquinolone antibiotic;glycylcycline;nitrofuran antibiotic;tetracycline antibiotic	antibiotic efflux	resistance-nodulation-cell division (RND) antibiotic efflux pump	Escherichia coli	Negative
accessory	DSM 30030	GCA_002443155	GCA_002443155_01051	70.8	ARO:3003923	ARO:3003923	RND efflux pump conferring resistance to fluoroquinolone	diaminopyrimidine antibiotic;fluoroquinolone antibiotic;glycylcycline;nitrofuran antibiotic;tetracycline antibiotic	antibiotic efflux	resistance-nodulation-cell division (RND) antibiotic efflux pump	Escherichia coli	Negative
accessory	UBA7605	GCA_002476455	GCA_002476455_01273	62.2	ARO:3000504	ARO:3000504	GolS is a regulator activated by the presence of golD, and promotes the expression of the MdsABC efflux pump.	carbapenem;cephalosporin;cephamycin;monobactam;penam;penem;phenicol antibiotic	antibiotic efflux	resistance-nodulation-cell division (RND) antibiotic efflux pump	Salmonella enterica subsp. enterica serovar Typhimurium str. LT2	Negative
accessory	UBA7605	GCA_002476455	GCA_002476455_01275	61.5	ARO:3000789	ARO:3000789	MdsA is the membrane fusion protein of the multidrug and metal efflux complex MdsABC.	carbapenem;cephalosporin;cephamycin;monobactam;penam;penem;phenicol antibiotic	antibiotic efflux	resistance-nodulation-cell division (RND) antibiotic efflux pump	Salmonella enterica subsp. enterica serovar Typhimurium str. LT2	Negative
accessory	UBA7605	GCA_002476455	GCA_002476455_01277	61.6	ARO:3000791	ARO:3000791	MdsC is the outer membrane channel of the multidrug and metal efflux complex MdsABC.	carbapenem;cephalosporin;cephamycin;monobactam;penam;penem;phenicol antibiotic	antibiotic efflux	resistance-nodulation-cell division (RND) antibiotic efflux pump	Salmonella enterica subsp. enterica serovar Typhimurium str. LT2	Negative
accessory	UBA7605	GCA_002476455	GCA_002476455_01276	85.5	ARO:3000790	ARO:3000790	MdsB is the inner membrane transporter of the multidrug and metal efflux complex MdsABC. mdsB corresponds to 1 locus in Pseudomonas aeruginosa PAO1 (gene name: mexQ) and 2 loci in Pseudomonas aeruginosa LESB58.	carbapenem;cephalosporin;cephamycin;monobactam;penam;penem;phenicol antibiotic	antibiotic efflux	resistance-nodulation-cell division (RND) antibiotic efflux pump	Salmonella enterica subsp. enterica serovar Typhimurium str. LT2	Negative
accessory	UBA7605	GCA_002476455	GCA_002476455_01428	54.1	ARO:3002646	ARO:3002646	APH(3')-IIc is a chromosomal-encoded aminoglycoside phosphotransferase in S. maltophilia	aminoglycoside antibiotic	antibiotic inactivation	APH(3')	Stenotrophomonas maltophilia	Negative
accessory	UBA7622	GCA_002484125	GCA_002484125_01879	60.5	ARO:3000791	ARO:3000791	MdsC is the outer membrane channel of the multidrug and metal efflux complex MdsABC.	carbapenem;cephalosporin;cephamycin;monobactam;penam;penem;phenicol antibiotic	antibiotic efflux	resistance-nodulation-cell division (RND) antibiotic efflux pump	Salmonella enterica subsp. enterica serovar Typhimurium str. LT2	Negative
accessory	UBA7622	GCA_002484125	GCA_002484125_01881	60.5	ARO:3000789	ARO:3000789	MdsA is the membrane fusion protein of the multidrug and metal efflux complex MdsABC.	carbapenem;cephalosporin;cephamycin;monobactam;penam;penem;phenicol antibiotic	antibiotic efflux	resistance-nodulation-cell division (RND) antibiotic efflux pump	Salmonella enterica subsp. enterica serovar Typhimurium str. LT2	Negative
accessory	UBA7622	GCA_002484125	GCA_002484125_01883	60.3	ARO:3000504	ARO:3000504	GolS is a regulator activated by the presence of golD, and promotes the expression of the MdsABC efflux pump.	carbapenem;cephalosporin;cephamycin;monobactam;penam;penem;phenicol antibiotic	antibiotic efflux	resistance-nodulation-cell division (RND) antibiotic efflux pump	Salmonella enterica subsp. enterica serovar Typhimurium str. LT2	Negative
accessory	UBA7622	GCA_002484125	GCA_002484125_01880	85.4	ARO:3000790	ARO:3000790	MdsB is the inner membrane transporter of the multidrug and metal efflux complex MdsABC. mdsB corresponds to 1 locus in Pseudomonas aeruginosa PAO1 (gene name: mexQ) and 2 loci in Pseudomonas aeruginosa LESB58.	carbapenem;cephalosporin;cephamycin;monobactam;penam;penem;phenicol antibiotic	antibiotic efflux	resistance-nodulation-cell division (RND) antibiotic efflux pump	Salmonella enterica subsp. enterica serovar Typhimurium str. LT2	Negative
accessory	UBA7622	GCA_002484125	GCA_002484125_03551	51	ARO:3002645	ARO:3002645	APH(3')-IIb is a chromosomal-encoded aminoglycoside phosphotransferase in P. aeruginosa	aminoglycoside antibiotic	antibiotic inactivation	APH(3')	Pseudomonas aeruginosa	Negative
accessory	YBY	GCA_003122065	GCA_003122065_01877	60.3	ARO:3000504	ARO:3000504	GolS is a regulator activated by the presence of golD, and promotes the expression of the MdsABC efflux pump.	carbapenem;cephalosporin;cephamycin;monobactam;penam;penem;phenicol antibiotic	antibiotic efflux	resistance-nodulation-cell division (RND) antibiotic efflux pump	Salmonella enterica subsp. enterica serovar Typhimurium str. LT2	Negative
accessory	YBY	GCA_003122065	GCA_003122065_01879	61	ARO:3000789	ARO:3000789	MdsA is the membrane fusion protein of the multidrug and metal efflux complex MdsABC.	carbapenem;cephalosporin;cephamycin;monobactam;penam;penem;phenicol antibiotic	antibiotic efflux	resistance-nodulation-cell division (RND) antibiotic efflux pump	Salmonella enterica subsp. enterica serovar Typhimurium str. LT2	Negative
accessory	YBY	GCA_003122065	GCA_003122065_01881	61.6	ARO:3000791	ARO:3000791	MdsC is the outer membrane channel of the multidrug and metal efflux complex MdsABC.	carbapenem;cephalosporin;cephamycin;monobactam;penam;penem;phenicol antibiotic	antibiotic efflux	resistance-nodulation-cell division (RND) antibiotic efflux pump	Salmonella enterica subsp. enterica serovar Typhimurium str. LT2	Negative
accessory	YBY	GCA_003122065	GCA_003122065_01880	85.6	ARO:3000790	ARO:3000790	MdsB is the inner membrane transporter of the multidrug and metal efflux complex MdsABC. mdsB corresponds to 1 locus in Pseudomonas aeruginosa PAO1 (gene name: mexQ) and 2 loci in Pseudomonas aeruginosa LESB58.	carbapenem;cephalosporin;cephamycin;monobactam;penam;penem;phenicol antibiotic	antibiotic efflux	resistance-nodulation-cell division (RND) antibiotic efflux pump	Salmonella enterica subsp. enterica serovar Typhimurium str. LT2	Negative
accessory	YBY	GCA_003122065	GCA_003122065_02046	51	ARO:3002645	ARO:3002645	APH(3')-IIb is a chromosomal-encoded aminoglycoside phosphotransferase in P. aeruginosa	aminoglycoside antibiotic	antibiotic inactivation	APH(3')	Pseudomonas aeruginosa	Negative
accessory	UBA11281	GCA_003521065	GCA_003521065_00869	64.7	ARO:3000504	ARO:3000504	GolS is a regulator activated by the presence of golD, and promotes the expression of the MdsABC efflux pump.	carbapenem;cephalosporin;cephamycin;monobactam;penam;penem;phenicol antibiotic	antibiotic efflux	resistance-nodulation-cell division (RND) antibiotic efflux pump	Salmonella enterica subsp. enterica serovar Typhimurium str. LT2	Negative
accessory	UBA11281	GCA_003521065	GCA_003521065_00871	58.8	ARO:3000789	ARO:3000789	MdsA is the membrane fusion protein of the multidrug and metal efflux complex MdsABC.	carbapenem;cephalosporin;cephamycin;monobactam;penam;penem;phenicol antibiotic	antibiotic efflux	resistance-nodulation-cell division (RND) antibiotic efflux pump	Salmonella enterica subsp. enterica serovar Typhimurium str. LT2	Negative
accessory	UBA11281	GCA_003521065	GCA_003521065_00873	60.3	ARO:3000791	ARO:3000791	MdsC is the outer membrane channel of the multidrug and metal efflux complex MdsABC.	carbapenem;cephalosporin;cephamycin;monobactam;penam;penem;phenicol antibiotic	antibiotic efflux	resistance-nodulation-cell division (RND) antibiotic efflux pump	Salmonella enterica subsp. enterica serovar Typhimurium str. LT2	Negative
accessory	UBA11281	GCA_003521065	GCA_003521065_00872	84.4	ARO:3000790	ARO:3000790	MdsB is the inner membrane transporter of the multidrug and metal efflux complex MdsABC. mdsB corresponds to 1 locus in Pseudomonas aeruginosa PAO1 (gene name: mexQ) and 2 loci in Pseudomonas aeruginosa LESB58.	carbapenem;cephalosporin;cephamycin;monobactam;penam;penem;phenicol antibiotic	antibiotic efflux	resistance-nodulation-cell division (RND) antibiotic efflux pump	Salmonella enterica subsp. enterica serovar Typhimurium str. LT2	Negative
accessory	UBA11281	GCA_003521065	GCA_003521065_03275	52.9	ARO:3003922	ARO:3003922	RND efflux pump conferring resistance to fluoroquinolone	diaminopyrimidine antibiotic;fluoroquinolone antibiotic;glycylcycline;nitrofuran antibiotic;tetracycline antibiotic	antibiotic efflux	resistance-nodulation-cell division (RND) antibiotic efflux pump	Escherichia coli	Negative
accessory	UBA11281	GCA_003521065	GCA_003521065_03276	71.5	ARO:3003923	ARO:3003923	RND efflux pump conferring resistance to fluoroquinolone	diaminopyrimidine antibiotic;fluoroquinolone antibiotic;glycylcycline;nitrofuran antibiotic;tetracycline antibiotic	antibiotic efflux	resistance-nodulation-cell division (RND) antibiotic efflux pump	Escherichia coli	Negative
accessory	AF_174	GCA_003939865	GCA_003939865_01997	59.6	ARO:3000504	ARO:3000504	GolS is a regulator activated by the presence of golD, and promotes the expression of the MdsABC efflux pump.	carbapenem;cephalosporin;cephamycin;monobactam;penam;penem;phenicol antibiotic	antibiotic efflux	resistance-nodulation-cell division (RND) antibiotic efflux pump	Salmonella enterica subsp. enterica serovar Typhimurium str. LT2	Negative
accessory	AF_174	GCA_003939865	GCA_003939865_01999	60.8	ARO:3000789	ARO:3000789	MdsA is the membrane fusion protein of the multidrug and metal efflux complex MdsABC.	carbapenem;cephalosporin;cephamycin;monobactam;penam;penem;phenicol antibiotic	antibiotic efflux	resistance-nodulation-cell division (RND) antibiotic efflux pump	Salmonella enterica subsp. enterica serovar Typhimurium str. LT2	Negative
accessory	AF_174	GCA_003939865	GCA_003939865_02001	61.3	ARO:3000791	ARO:3000791	MdsC is the outer membrane channel of the multidrug and metal efflux complex MdsABC.	carbapenem;cephalosporin;cephamycin;monobactam;penam;penem;phenicol antibiotic	antibiotic efflux	resistance-nodulation-cell division (RND) antibiotic efflux pump	Salmonella enterica subsp. enterica serovar Typhimurium str. LT2	Negative
accessory	AF_174	GCA_003939865	GCA_003939865_02000	85.5	ARO:3000790	ARO:3000790	MdsB is the inner membrane transporter of the multidrug and metal efflux complex MdsABC. mdsB corresponds to 1 locus in Pseudomonas aeruginosa PAO1 (gene name: mexQ) and 2 loci in Pseudomonas aeruginosa LESB58.	carbapenem;cephalosporin;cephamycin;monobactam;penam;penem;phenicol antibiotic	antibiotic efflux	resistance-nodulation-cell division (RND) antibiotic efflux pump	Salmonella enterica subsp. enterica serovar Typhimurium str. LT2	Negative
accessory	AF_174	GCA_003939865	GCA_003939865_02181	51	ARO:3002645	ARO:3002645	APH(3')-IIb is a chromosomal-encoded aminoglycoside phosphotransferase in P. aeruginosa	aminoglycoside antibiotic	antibiotic inactivation	APH(3')	Pseudomonas aeruginosa	Negative
accessory	AU14	GCA_005311025	GCA_005311025_01499	66.4	ARO:3000174	ARO:3000174	TetG is a tetracycline efflux protein found in Gram-negative bacteria. The encoding gene is found in both chromosomal and plasmid DNA where it is frequently linked to the floR, sul1, and cmlA9 genes which encode proteins that can confer florfenicol/chloramphenicol, sulfamethoxazole, and chloramphenicol resistance, respectively.	tetracycline antibiotic	antibiotic efflux	major facilitator superfamily (MFS) antibiotic efflux pump	Pseudomonas sp.	Negative
accessory	AU14	GCA_005311025	GCA_005311025_01839	53.7	ARO:3002646	ARO:3002646	APH(3')-IIc is a chromosomal-encoded aminoglycoside phosphotransferase in S. maltophilia	aminoglycoside antibiotic	antibiotic inactivation	APH(3')	Stenotrophomonas maltophilia	Negative
accessory	AU14	GCA_005311025	GCA_005311025_03353	50.1	ARO:3003922	ARO:3003922	RND efflux pump conferring resistance to fluoroquinolone	diaminopyrimidine antibiotic;fluoroquinolone antibiotic;glycylcycline;nitrofuran antibiotic;tetracycline antibiotic	antibiotic efflux	resistance-nodulation-cell division (RND) antibiotic efflux pump	Escherichia coli	Negative
accessory	AU14	GCA_005311025	GCA_005311025_03352	70.8	ARO:3003923	ARO:3003923	RND efflux pump conferring resistance to fluoroquinolone	diaminopyrimidine antibiotic;fluoroquinolone antibiotic;glycylcycline;nitrofuran antibiotic;tetracycline antibiotic	antibiotic efflux	resistance-nodulation-cell division (RND) antibiotic efflux pump	Escherichia coli	Negative
accessory	LK36	GCA_008373885	GCA_008373885_02120	50.6	ARO:3002645	ARO:3002645	APH(3')-IIb is a chromosomal-encoded aminoglycoside phosphotransferase in P. aeruginosa	aminoglycoside antibiotic	antibiotic inactivation	APH(3')	Pseudomonas aeruginosa	Negative
accessory	LK36	GCA_008373885	GCA_008373885_02256	61.6	ARO:3000791	ARO:3000791	MdsC is the outer membrane channel of the multidrug and metal efflux complex MdsABC.	carbapenem;cephalosporin;cephamycin;monobactam;penam;penem;phenicol antibiotic	antibiotic efflux	resistance-nodulation-cell division (RND) antibiotic efflux pump	Salmonella enterica subsp. enterica serovar Typhimurium str. LT2	Negative
accessory	LK36	GCA_008373885	GCA_008373885_02258	61.3	ARO:3000789	ARO:3000789	MdsA is the membrane fusion protein of the multidrug and metal efflux complex MdsABC.	carbapenem;cephalosporin;cephamycin;monobactam;penam;penem;phenicol antibiotic	antibiotic efflux	resistance-nodulation-cell division (RND) antibiotic efflux pump	Salmonella enterica subsp. enterica serovar Typhimurium str. LT2	Negative
accessory	LK36	GCA_008373885	GCA_008373885_02260	62.2	ARO:3000504	ARO:3000504	GolS is a regulator activated by the presence of golD, and promotes the expression of the MdsABC efflux pump.	carbapenem;cephalosporin;cephamycin;monobactam;penam;penem;phenicol antibiotic	antibiotic efflux	resistance-nodulation-cell division (RND) antibiotic efflux pump	Salmonella enterica subsp. enterica serovar Typhimurium str. LT2	Negative
accessory	LK36	GCA_008373885	GCA_008373885_02257	85.4	ARO:3000790	ARO:3000790	MdsB is the inner membrane transporter of the multidrug and metal efflux complex MdsABC. mdsB corresponds to 1 locus in Pseudomonas aeruginosa PAO1 (gene name: mexQ) and 2 loci in Pseudomonas aeruginosa LESB58.	carbapenem;cephalosporin;cephamycin;monobactam;penam;penem;phenicol antibiotic	antibiotic efflux	resistance-nodulation-cell division (RND) antibiotic efflux pump	Salmonella enterica subsp. enterica serovar Typhimurium str. LT2	Negative
accessory	Mc250	GCA_009497775	GCA_009497775_00339	51.4	ARO:3002645	ARO:3002645	APH(3')-IIb is a chromosomal-encoded aminoglycoside phosphotransferase in P. aeruginosa	aminoglycoside antibiotic	antibiotic inactivation	APH(3')	Pseudomonas aeruginosa	Negative
accessory	MUB14	GCA_010092625	GCA_010092625_00360	50.6	ARO:3002645	ARO:3002645	APH(3')-IIb is a chromosomal-encoded aminoglycoside phosphotransferase in P. aeruginosa	aminoglycoside antibiotic	antibiotic inactivation	APH(3')	Pseudomonas aeruginosa	Negative
accessory	MUB14	GCA_010092625	GCA_010092625_00480	61.3	ARO:3000791	ARO:3000791	MdsC is the outer membrane channel of the multidrug and metal efflux complex MdsABC.	carbapenem;cephalosporin;cephamycin;monobactam;penam;penem;phenicol antibiotic	antibiotic efflux	resistance-nodulation-cell division (RND) antibiotic efflux pump	Salmonella enterica subsp. enterica serovar Typhimurium str. LT2	Negative
accessory	MUB14	GCA_010092625	GCA_010092625_00482	61.8	ARO:3000789	ARO:3000789	MdsA is the membrane fusion protein of the multidrug and metal efflux complex MdsABC.	carbapenem;cephalosporin;cephamycin;monobactam;penam;penem;phenicol antibiotic	antibiotic efflux	resistance-nodulation-cell division (RND) antibiotic efflux pump	Salmonella enterica subsp. enterica serovar Typhimurium str. LT2	Negative
accessory	MUB14	GCA_010092625	GCA_010092625_00481	85.5	ARO:3000790	ARO:3000790	MdsB is the inner membrane transporter of the multidrug and metal efflux complex MdsABC. mdsB corresponds to 1 locus in Pseudomonas aeruginosa PAO1 (gene name: mexQ) and 2 loci in Pseudomonas aeruginosa LESB58.	carbapenem;cephalosporin;cephamycin;monobactam;penam;penem;phenicol antibiotic	antibiotic efflux	resistance-nodulation-cell division (RND) antibiotic efflux pump	Salmonella enterica subsp. enterica serovar Typhimurium str. LT2	Negative
accessory	MUB14	GCA_010092625	GCA_010092625_00484	60.3	ARO:3000504	ARO:3000504	GolS is a regulator activated by the presence of golD, and promotes the expression of the MdsABC efflux pump.	carbapenem;cephalosporin;cephamycin;monobactam;penam;penem;phenicol antibiotic	antibiotic efflux	resistance-nodulation-cell division (RND) antibiotic efflux pump	Salmonella enterica subsp. enterica serovar Typhimurium str. LT2	Negative
accessory	KCTC 42083	GCA_014652815	GCA_014652815_00238	54.9	ARO:3003922	ARO:3003922	RND efflux pump conferring resistance to fluoroquinolone	diaminopyrimidine antibiotic;fluoroquinolone antibiotic;glycylcycline;nitrofuran antibiotic;tetracycline antibiotic	antibiotic efflux	resistance-nodulation-cell division (RND) antibiotic efflux pump	Escherichia coli	Negative
accessory	KCTC 42083	GCA_014652815	GCA_014652815_00237	71.5	ARO:3003923	ARO:3003923	RND efflux pump conferring resistance to fluoroquinolone	diaminopyrimidine antibiotic;fluoroquinolone antibiotic;glycylcycline;nitrofuran antibiotic;tetracycline antibiotic	antibiotic efflux	resistance-nodulation-cell division (RND) antibiotic efflux pump	Escherichia coli	Negative
accessory	A21	GCA_015905185	GCA_015905185_03134	50.2	ARO:3002645	ARO:3002645	APH(3')-IIb is a chromosomal-encoded aminoglycoside phosphotransferase in P. aeruginosa	aminoglycoside antibiotic	antibiotic inactivation	APH(3')	Pseudomonas aeruginosa	Negative
accessory	A21	GCA_015905185	GCA_015905185_03714	50.1	ARO:3003922	ARO:3003922	RND efflux pump conferring resistance to fluoroquinolone	diaminopyrimidine antibiotic;fluoroquinolone antibiotic;glycylcycline;nitrofuran antibiotic;tetracycline antibiotic	antibiotic efflux	resistance-nodulation-cell division (RND) antibiotic efflux pump	Escherichia coli	Negative
accessory	A21	GCA_015905185	GCA_015905185_03715	70.8	ARO:3003923	ARO:3003923	RND efflux pump conferring resistance to fluoroquinolone	diaminopyrimidine antibiotic;fluoroquinolone antibiotic;glycylcycline;nitrofuran antibiotic;tetracycline antibiotic	antibiotic efflux	resistance-nodulation-cell division (RND) antibiotic efflux pump	Escherichia coli	Negative
accessory	SCSIO B001	GCA_016446305	GCA_016446305_00438	50.6	ARO:3002645	ARO:3002645	APH(3')-IIb is a chromosomal-encoded aminoglycoside phosphotransferase in P. aeruginosa	aminoglycoside antibiotic	antibiotic inactivation	APH(3')	Pseudomonas aeruginosa	Negative
accessory	SCSIO B001	GCA_016446305	GCA_016446305_00585	61.6	ARO:3000791	ARO:3000791	MdsC is the outer membrane channel of the multidrug and metal efflux complex MdsABC.	carbapenem;cephalosporin;cephamycin;monobactam;penam;penem;phenicol antibiotic	antibiotic efflux	resistance-nodulation-cell division (RND) antibiotic efflux pump	Salmonella enterica subsp. enterica serovar Typhimurium str. LT2	Negative
accessory	SCSIO B001	GCA_016446305	GCA_016446305_00587	61	ARO:3000789	ARO:3000789	MdsA is the membrane fusion protein of the multidrug and metal efflux complex MdsABC.	carbapenem;cephalosporin;cephamycin;monobactam;penam;penem;phenicol antibiotic	antibiotic efflux	resistance-nodulation-cell division (RND) antibiotic efflux pump	Salmonella enterica subsp. enterica serovar Typhimurium str. LT2	Negative
accessory	SCSIO B001	GCA_016446305	GCA_016446305_00589	60.9	ARO:3000504	ARO:3000504	GolS is a regulator activated by the presence of golD, and promotes the expression of the MdsABC efflux pump.	carbapenem;cephalosporin;cephamycin;monobactam;penam;penem;phenicol antibiotic	antibiotic efflux	resistance-nodulation-cell division (RND) antibiotic efflux pump	Salmonella enterica subsp. enterica serovar Typhimurium str. LT2	Negative
accessory	SCSIO B001	GCA_016446305	GCA_016446305_00586	85.3	ARO:3000790	ARO:3000790	MdsB is the inner membrane transporter of the multidrug and metal efflux complex MdsABC. mdsB corresponds to 1 locus in Pseudomonas aeruginosa PAO1 (gene name: mexQ) and 2 loci in Pseudomonas aeruginosa LESB58.	carbapenem;cephalosporin;cephamycin;monobactam;penam;penem;phenicol antibiotic	antibiotic efflux	resistance-nodulation-cell division (RND) antibiotic efflux pump	Salmonella enterica subsp. enterica serovar Typhimurium str. LT2	Negative
accessory	c16	GCA_016807785	GCA_016807785_03802	50.2	ARO:3002644	ARO:3002644	APH(3')-IIa is a transposon-encoded aminoglycoside phosphotransferase in E. coli	aminoglycoside antibiotic	antibiotic inactivation	APH(3')	Escherichia coli	Negative
accessory	SORT26	GCA_017377875	GCA_017377875_01374	60.9	ARO:3003209	ARO:3003209	fosA5 is a fosfomycin resistance gene isolated from clinical strain of Escherichia coli E265. It is susceptible to amikacin, tetracycline and imipenem, and resistant to sulphonamide, cephalosporins, gentamicin, ciprofloxacin, chloramphenicol and streptomycin	fosfomycin	antibiotic inactivation	fosfomycin thiol transferase	Escherichia coli	Negative
accessory	SORT26	GCA_017377875	GCA_017377875_03071	51	ARO:3002645	ARO:3002645	APH(3')-IIb is a chromosomal-encoded aminoglycoside phosphotransferase in P. aeruginosa	aminoglycoside antibiotic	antibiotic inactivation	APH(3')	Pseudomonas aeruginosa	Negative
accessory	SORT26	GCA_017377875	GCA_017377875_03203	60.7	ARO:3000791	ARO:3000791	MdsC is the outer membrane channel of the multidrug and metal efflux complex MdsABC.	carbapenem;cephalosporin;cephamycin;monobactam;penam;penem;phenicol antibiotic	antibiotic efflux	resistance-nodulation-cell division (RND) antibiotic efflux pump	Salmonella enterica subsp. enterica serovar Typhimurium str. LT2	Negative
accessory	SORT26	GCA_017377875	GCA_017377875_03207	60.9	ARO:3000504	ARO:3000504	GolS is a regulator activated by the presence of golD, and promotes the expression of the MdsABC efflux pump.	carbapenem;cephalosporin;cephamycin;monobactam;penam;penem;phenicol antibiotic	antibiotic efflux	resistance-nodulation-cell division (RND) antibiotic efflux pump	Salmonella enterica subsp. enterica serovar Typhimurium str. LT2	Negative
accessory	SORT26	GCA_017377875	GCA_017377875_03205	60.8	ARO:3000789	ARO:3000789	MdsA is the membrane fusion protein of the multidrug and metal efflux complex MdsABC.	carbapenem;cephalosporin;cephamycin;monobactam;penam;penem;phenicol antibiotic	antibiotic efflux	resistance-nodulation-cell division (RND) antibiotic efflux pump	Salmonella enterica subsp. enterica serovar Typhimurium str. LT2	Negative
accessory	SORT26	GCA_017377875	GCA_017377875_03204	84.7	ARO:3000790	ARO:3000790	MdsB is the inner membrane transporter of the multidrug and metal efflux complex MdsABC. mdsB corresponds to 1 locus in Pseudomonas aeruginosa PAO1 (gene name: mexQ) and 2 loci in Pseudomonas aeruginosa LESB58.	carbapenem;cephalosporin;cephamycin;monobactam;penam;penem;phenicol antibiotic	antibiotic efflux	resistance-nodulation-cell division (RND) antibiotic efflux pump	Salmonella enterica subsp. enterica serovar Typhimurium str. LT2	Negative
accessory	2021EL-00128	GCA_018066525	GCA_018066525_00446	51	ARO:3002645	ARO:3002645	APH(3')-IIb is a chromosomal-encoded aminoglycoside phosphotransferase in P. aeruginosa	aminoglycoside antibiotic	antibiotic inactivation	APH(3')	Pseudomonas aeruginosa	Negative
accessory	2021EL-00128	GCA_018066525	GCA_018066525_02075	61.3	ARO:3000791	ARO:3000791	MdsC is the outer membrane channel of the multidrug and metal efflux complex MdsABC.	carbapenem;cephalosporin;cephamycin;monobactam;penam;penem;phenicol antibiotic	antibiotic efflux	resistance-nodulation-cell division (RND) antibiotic efflux pump	Salmonella enterica subsp. enterica serovar Typhimurium str. LT2	Negative
accessory	2021EL-00128	GCA_018066525	GCA_018066525_02079	59.6	ARO:3000504	ARO:3000504	GolS is a regulator activated by the presence of golD, and promotes the expression of the MdsABC efflux pump.	carbapenem;cephalosporin;cephamycin;monobactam;penam;penem;phenicol antibiotic	antibiotic efflux	resistance-nodulation-cell division (RND) antibiotic efflux pump	Salmonella enterica subsp. enterica serovar Typhimurium str. LT2	Negative
accessory	2021EL-00128	GCA_018066525	GCA_018066525_02077	60.8	ARO:3000789	ARO:3000789	MdsA is the membrane fusion protein of the multidrug and metal efflux complex MdsABC.	carbapenem;cephalosporin;cephamycin;monobactam;penam;penem;phenicol antibiotic	antibiotic efflux	resistance-nodulation-cell division (RND) antibiotic efflux pump	Salmonella enterica subsp. enterica serovar Typhimurium str. LT2	Negative
accessory	2021EL-00128	GCA_018066525	GCA_018066525_02076	85.5	ARO:3000790	ARO:3000790	MdsB is the inner membrane transporter of the multidrug and metal efflux complex MdsABC. mdsB corresponds to 1 locus in Pseudomonas aeruginosa PAO1 (gene name: mexQ) and 2 loci in Pseudomonas aeruginosa LESB58.	carbapenem;cephalosporin;cephamycin;monobactam;penam;penem;phenicol antibiotic	antibiotic efflux	resistance-nodulation-cell division (RND) antibiotic efflux pump	Salmonella enterica subsp. enterica serovar Typhimurium str. LT2	Negative
accessory	HZ01	GCA_018682645	GCA_018682645_01914	60.3	ARO:3000504	ARO:3000504	GolS is a regulator activated by the presence of golD, and promotes the expression of the MdsABC efflux pump.	carbapenem;cephalosporin;cephamycin;monobactam;penam;penem;phenicol antibiotic	antibiotic efflux	resistance-nodulation-cell division (RND) antibiotic efflux pump	Salmonella enterica subsp. enterica serovar Typhimurium str. LT2	Negative
accessory	HZ01	GCA_018682645	GCA_018682645_01916	61.8	ARO:3000789	ARO:3000789	MdsA is the membrane fusion protein of the multidrug and metal efflux complex MdsABC.	carbapenem;cephalosporin;cephamycin;monobactam;penam;penem;phenicol antibiotic	antibiotic efflux	resistance-nodulation-cell division (RND) antibiotic efflux pump	Salmonella enterica subsp. enterica serovar Typhimurium str. LT2	Negative
accessory	HZ01	GCA_018682645	GCA_018682645_01918	61.6	ARO:3000791	ARO:3000791	MdsC is the outer membrane channel of the multidrug and metal efflux complex MdsABC.	carbapenem;cephalosporin;cephamycin;monobactam;penam;penem;phenicol antibiotic	antibiotic efflux	resistance-nodulation-cell division (RND) antibiotic efflux pump	Salmonella enterica subsp. enterica serovar Typhimurium str. LT2	Negative
accessory	HZ01	GCA_018682645	GCA_018682645_01917	85.4	ARO:3000790	ARO:3000790	MdsB is the inner membrane transporter of the multidrug and metal efflux complex MdsABC. mdsB corresponds to 1 locus in Pseudomonas aeruginosa PAO1 (gene name: mexQ) and 2 loci in Pseudomonas aeruginosa LESB58.	carbapenem;cephalosporin;cephamycin;monobactam;penam;penem;phenicol antibiotic	antibiotic efflux	resistance-nodulation-cell division (RND) antibiotic efflux pump	Salmonella enterica subsp. enterica serovar Typhimurium str. LT2	Negative
accessory	HZ01	GCA_018682645	GCA_018682645_02064	50.2	ARO:3002645	ARO:3002645	APH(3')-IIb is a chromosomal-encoded aminoglycoside phosphotransferase in P. aeruginosa	aminoglycoside antibiotic	antibiotic inactivation	APH(3')	Pseudomonas aeruginosa	Negative
accessory	APW500_S1	GCA_019693795	GCA_019693795_00555	51	ARO:3002645	ARO:3002645	APH(3')-IIb is a chromosomal-encoded aminoglycoside phosphotransferase in P. aeruginosa	aminoglycoside antibiotic	antibiotic inactivation	APH(3')	Pseudomonas aeruginosa	Negative
accessory	APW500_S1	GCA_019693795	GCA_019693795_01519	60.9	ARO:3003209	ARO:3003209	fosA5 is a fosfomycin resistance gene isolated from clinical strain of Escherichia coli E265. It is susceptible to amikacin, tetracycline and imipenem, and resistant to sulphonamide, cephalosporins, gentamicin, ciprofloxacin, chloramphenicol and streptomycin	fosfomycin	antibiotic inactivation	fosfomycin thiol transferase	Escherichia coli	Negative
accessory	GMW315_S2	GCA_019836945	GCA_019836945_02398	60.3	ARO:3000504	ARO:3000504	GolS is a regulator activated by the presence of golD, and promotes the expression of the MdsABC efflux pump.	carbapenem;cephalosporin;cephamycin;monobactam;penam;penem;phenicol antibiotic	antibiotic efflux	resistance-nodulation-cell division (RND) antibiotic efflux pump	Salmonella enterica subsp. enterica serovar Typhimurium str. LT2	Negative
accessory	GMW315_S2	GCA_019836945	GCA_019836945_02400	61	ARO:3000789	ARO:3000789	MdsA is the membrane fusion protein of the multidrug and metal efflux complex MdsABC.	carbapenem;cephalosporin;cephamycin;monobactam;penam;penem;phenicol antibiotic	antibiotic efflux	resistance-nodulation-cell division (RND) antibiotic efflux pump	Salmonella enterica subsp. enterica serovar Typhimurium str. LT2	Negative
accessory	GMW315_S2	GCA_019836945	GCA_019836945_02402	61.3	ARO:3000791	ARO:3000791	MdsC is the outer membrane channel of the multidrug and metal efflux complex MdsABC.	carbapenem;cephalosporin;cephamycin;monobactam;penam;penem;phenicol antibiotic	antibiotic efflux	resistance-nodulation-cell division (RND) antibiotic efflux pump	Salmonella enterica subsp. enterica serovar Typhimurium str. LT2	Negative
accessory	GMW315_S2	GCA_019836945	GCA_019836945_02401	85.5	ARO:3000790	ARO:3000790	MdsB is the inner membrane transporter of the multidrug and metal efflux complex MdsABC. mdsB corresponds to 1 locus in Pseudomonas aeruginosa PAO1 (gene name: mexQ) and 2 loci in Pseudomonas aeruginosa LESB58.	carbapenem;cephalosporin;cephamycin;monobactam;penam;penem;phenicol antibiotic	antibiotic efflux	resistance-nodulation-cell division (RND) antibiotic efflux pump	Salmonella enterica subsp. enterica serovar Typhimurium str. LT2	Negative
accessory	GMW315_S2	GCA_019836945	GCA_019836945_02538	50.6	ARO:3002645	ARO:3002645	APH(3')-IIb is a chromosomal-encoded aminoglycoside phosphotransferase in P. aeruginosa	aminoglycoside antibiotic	antibiotic inactivation	APH(3')	Pseudomonas aeruginosa	Negative
accessory	13f	GCA_020496585	GCA_020496585_01747	54.5	ARO:3002646	ARO:3002646	APH(3')-IIc is a chromosomal-encoded aminoglycoside phosphotransferase in S. maltophilia	aminoglycoside antibiotic	antibiotic inactivation	APH(3')	Stenotrophomonas maltophilia	Negative
accessory	CHK171-7552	GCA_020741625	GCA_020741625_00652	50.2	ARO:3002645	ARO:3002645	APH(3')-IIb is a chromosomal-encoded aminoglycoside phosphotransferase in P. aeruginosa	aminoglycoside antibiotic	antibiotic inactivation	APH(3')	Pseudomonas aeruginosa	Negative
accessory	CHK171-7552	GCA_020741625	GCA_020741625_02124	50.4	ARO:3003922	ARO:3003922	RND efflux pump conferring resistance to fluoroquinolone	diaminopyrimidine antibiotic;fluoroquinolone antibiotic;glycylcycline;nitrofuran antibiotic;tetracycline antibiotic	antibiotic efflux	resistance-nodulation-cell division (RND) antibiotic efflux pump	Escherichia coli	Negative
accessory	CHK171-7552	GCA_020741625	GCA_020741625_02125	70.8	ARO:3003923	ARO:3003923	RND efflux pump conferring resistance to fluoroquinolone	diaminopyrimidine antibiotic;fluoroquinolone antibiotic;glycylcycline;nitrofuran antibiotic;tetracycline antibiotic	antibiotic efflux	resistance-nodulation-cell division (RND) antibiotic efflux pump	Escherichia coli	Negative
accessory	T17	GCA_022343965	GCA_022343965_00347	54.1	ARO:3002646	ARO:3002646	APH(3')-IIc is a chromosomal-encoded aminoglycoside phosphotransferase in S. maltophilia	aminoglycoside antibiotic	antibiotic inactivation	APH(3')	Stenotrophomonas maltophilia	Negative
accessory	T17	GCA_022343965	GCA_022343965_00670	66.4	ARO:3000174	ARO:3000174	TetG is a tetracycline efflux protein found in Gram-negative bacteria. The encoding gene is found in both chromosomal and plasmid DNA where it is frequently linked to the floR, sul1, and cmlA9 genes which encode proteins that can confer florfenicol/chloramphenicol, sulfamethoxazole, and chloramphenicol resistance, respectively.	tetracycline antibiotic	antibiotic efflux	major facilitator superfamily (MFS) antibiotic efflux pump	Pseudomonas sp.	Negative
accessory	D334	GCA_023101245	GCA_023101245_03134	65.9	ARO:3000174	ARO:3000174	TetG is a tetracycline efflux protein found in Gram-negative bacteria. The encoding gene is found in both chromosomal and plasmid DNA where it is frequently linked to the floR, sul1, and cmlA9 genes which encode proteins that can confer florfenicol/chloramphenicol, sulfamethoxazole, and chloramphenicol resistance, respectively.	tetracycline antibiotic	antibiotic efflux	major facilitator superfamily (MFS) antibiotic efflux pump	Pseudomonas sp.	Negative
accessory	D334	GCA_023101245	GCA_023101245_03347	61.5	ARO:3000504	ARO:3000504	GolS is a regulator activated by the presence of golD, and promotes the expression of the MdsABC efflux pump.	carbapenem;cephalosporin;cephamycin;monobactam;penam;penem;phenicol antibiotic	antibiotic efflux	resistance-nodulation-cell division (RND) antibiotic efflux pump	Salmonella enterica subsp. enterica serovar Typhimurium str. LT2	Negative
accessory	D334	GCA_023101245	GCA_023101245_03349	61	ARO:3000789	ARO:3000789	MdsA is the membrane fusion protein of the multidrug and metal efflux complex MdsABC.	carbapenem;cephalosporin;cephamycin;monobactam;penam;penem;phenicol antibiotic	antibiotic efflux	resistance-nodulation-cell division (RND) antibiotic efflux pump	Salmonella enterica subsp. enterica serovar Typhimurium str. LT2	Negative
accessory	D334	GCA_023101245	GCA_023101245_03351	62	ARO:3000791	ARO:3000791	MdsC is the outer membrane channel of the multidrug and metal efflux complex MdsABC.	carbapenem;cephalosporin;cephamycin;monobactam;penam;penem;phenicol antibiotic	antibiotic efflux	resistance-nodulation-cell division (RND) antibiotic efflux pump	Salmonella enterica subsp. enterica serovar Typhimurium str. LT2	Negative
accessory	D334	GCA_023101245	GCA_023101245_03350	85.4	ARO:3000790	ARO:3000790	MdsB is the inner membrane transporter of the multidrug and metal efflux complex MdsABC. mdsB corresponds to 1 locus in Pseudomonas aeruginosa PAO1 (gene name: mexQ) and 2 loci in Pseudomonas aeruginosa LESB58.	carbapenem;cephalosporin;cephamycin;monobactam;penam;penem;phenicol antibiotic	antibiotic efflux	resistance-nodulation-cell division (RND) antibiotic efflux pump	Salmonella enterica subsp. enterica serovar Typhimurium str. LT2	Negative
accessory	D334	GCA_023101245	GCA_023101245_03503	54.5	ARO:3002646	ARO:3002646	APH(3')-IIc is a chromosomal-encoded aminoglycoside phosphotransferase in S. maltophilia	aminoglycoside antibiotic	antibiotic inactivation	APH(3')	Stenotrophomonas maltophilia	Negative
accessory	PSM8	GCA_023702805	GCA_023702805_02354	54.1	ARO:3002646	ARO:3002646	APH(3')-IIc is a chromosomal-encoded aminoglycoside phosphotransferase in S. maltophilia	aminoglycoside antibiotic	antibiotic inactivation	APH(3')	Stenotrophomonas maltophilia	Negative
accessory	PSM8	GCA_023702805	GCA_023702805_02503	62.2	ARO:3000791	ARO:3000791	MdsC is the outer membrane channel of the multidrug and metal efflux complex MdsABC.	carbapenem;cephalosporin;cephamycin;monobactam;penam;penem;phenicol antibiotic	antibiotic efflux	resistance-nodulation-cell division (RND) antibiotic efflux pump	Salmonella enterica subsp. enterica serovar Typhimurium str. LT2	Negative
accessory	PSM8	GCA_023702805	GCA_023702805_02505	61.3	ARO:3000789	ARO:3000789	MdsA is the membrane fusion protein of the multidrug and metal efflux complex MdsABC.	carbapenem;cephalosporin;cephamycin;monobactam;penam;penem;phenicol antibiotic	antibiotic efflux	resistance-nodulation-cell division (RND) antibiotic efflux pump	Salmonella enterica subsp. enterica serovar Typhimurium str. LT2	Negative
accessory	PSM8	GCA_023702805	GCA_023702805_02504	85.1	ARO:3000790	ARO:3000790	MdsB is the inner membrane transporter of the multidrug and metal efflux complex MdsABC. mdsB corresponds to 1 locus in Pseudomonas aeruginosa PAO1 (gene name: mexQ) and 2 loci in Pseudomonas aeruginosa LESB58.	carbapenem;cephalosporin;cephamycin;monobactam;penam;penem;phenicol antibiotic	antibiotic efflux	resistance-nodulation-cell division (RND) antibiotic efflux pump	Salmonella enterica subsp. enterica serovar Typhimurium str. LT2	Negative
accessory	PSM8	GCA_023702805	GCA_023702805_02507	61.5	ARO:3000504	ARO:3000504	GolS is a regulator activated by the presence of golD, and promotes the expression of the MdsABC efflux pump.	carbapenem;cephalosporin;cephamycin;monobactam;penam;penem;phenicol antibiotic	antibiotic efflux	resistance-nodulation-cell division (RND) antibiotic efflux pump	Salmonella enterica subsp. enterica serovar Typhimurium str. LT2	Negative
accessory	JLAF9	GCA_023921285	GCA_023921285_00349	50.6	ARO:3002645	ARO:3002645	APH(3')-IIb is a chromosomal-encoded aminoglycoside phosphotransferase in P. aeruginosa	aminoglycoside antibiotic	antibiotic inactivation	APH(3')	Pseudomonas aeruginosa	Negative
accessory	1735tsa3	GCA_024134565	GCA_024134565_00333	54.5	ARO:3002646	ARO:3002646	APH(3')-IIc is a chromosomal-encoded aminoglycoside phosphotransferase in S. maltophilia	aminoglycoside antibiotic	antibiotic inactivation	APH(3')	Stenotrophomonas maltophilia	Negative
accessory	1735tsa3	GCA_024134565	GCA_024134565_00449	62	ARO:3000791	ARO:3000791	MdsC is the outer membrane channel of the multidrug and metal efflux complex MdsABC.	carbapenem;cephalosporin;cephamycin;monobactam;penam;penem;phenicol antibiotic	antibiotic efflux	resistance-nodulation-cell division (RND) antibiotic efflux pump	Salmonella enterica subsp. enterica serovar Typhimurium str. LT2	Negative
accessory	1735tsa3	GCA_024134565	GCA_024134565_00451	60.8	ARO:3000789	ARO:3000789	MdsA is the membrane fusion protein of the multidrug and metal efflux complex MdsABC.	carbapenem;cephalosporin;cephamycin;monobactam;penam;penem;phenicol antibiotic	antibiotic efflux	resistance-nodulation-cell division (RND) antibiotic efflux pump	Salmonella enterica subsp. enterica serovar Typhimurium str. LT2	Negative
accessory	1735tsa3	GCA_024134565	GCA_024134565_00453	60.9	ARO:3000504	ARO:3000504	GolS is a regulator activated by the presence of golD, and promotes the expression of the MdsABC efflux pump.	carbapenem;cephalosporin;cephamycin;monobactam;penam;penem;phenicol antibiotic	antibiotic efflux	resistance-nodulation-cell division (RND) antibiotic efflux pump	Salmonella enterica subsp. enterica serovar Typhimurium str. LT2	Negative
accessory	1735tsa3	GCA_024134565	GCA_024134565_00450	85.3	ARO:3000790	ARO:3000790	MdsB is the inner membrane transporter of the multidrug and metal efflux complex MdsABC. mdsB corresponds to 1 locus in Pseudomonas aeruginosa PAO1 (gene name: mexQ) and 2 loci in Pseudomonas aeruginosa LESB58.	carbapenem;cephalosporin;cephamycin;monobactam;penam;penem;phenicol antibiotic	antibiotic efflux	resistance-nodulation-cell division (RND) antibiotic efflux pump	Salmonella enterica subsp. enterica serovar Typhimurium str. LT2	Negative
accessory	1735tsa3	GCA_024134565	GCA_024134565_00687	66.2	ARO:3000174	ARO:3000174	TetG is a tetracycline efflux protein found in Gram-negative bacteria. The encoding gene is found in both chromosomal and plasmid DNA where it is frequently linked to the floR, sul1, and cmlA9 genes which encode proteins that can confer florfenicol/chloramphenicol, sulfamethoxazole, and chloramphenicol resistance, respectively.	tetracycline antibiotic	antibiotic efflux	major facilitator superfamily (MFS) antibiotic efflux pump	Pseudomonas sp.	Negative
accessory	NLF5-7	GCA_024266725	GCA_024266725_01118	61.5	ARO:3000504	ARO:3000504	GolS is a regulator activated by the presence of golD, and promotes the expression of the MdsABC efflux pump.	carbapenem;cephalosporin;cephamycin;monobactam;penam;penem;phenicol antibiotic	antibiotic efflux	resistance-nodulation-cell division (RND) antibiotic efflux pump	Salmonella enterica subsp. enterica serovar Typhimurium str. LT2	Negative
accessory	NLF5-7	GCA_024266725	GCA_024266725_01120	59.8	ARO:3000789	ARO:3000789	MdsA is the membrane fusion protein of the multidrug and metal efflux complex MdsABC.	carbapenem;cephalosporin;cephamycin;monobactam;penam;penem;phenicol antibiotic	antibiotic efflux	resistance-nodulation-cell division (RND) antibiotic efflux pump	Salmonella enterica subsp. enterica serovar Typhimurium str. LT2	Negative
accessory	NLF5-7	GCA_024266725	GCA_024266725_01122	61.3	ARO:3000791	ARO:3000791	MdsC is the outer membrane channel of the multidrug and metal efflux complex MdsABC.	carbapenem;cephalosporin;cephamycin;monobactam;penam;penem;phenicol antibiotic	antibiotic efflux	resistance-nodulation-cell division (RND) antibiotic efflux pump	Salmonella enterica subsp. enterica serovar Typhimurium str. LT2	Negative
accessory	NLF5-7	GCA_024266725	GCA_024266725_01121	85.1	ARO:3000790	ARO:3000790	MdsB is the inner membrane transporter of the multidrug and metal efflux complex MdsABC. mdsB corresponds to 1 locus in Pseudomonas aeruginosa PAO1 (gene name: mexQ) and 2 loci in Pseudomonas aeruginosa LESB58.	carbapenem;cephalosporin;cephamycin;monobactam;penam;penem;phenicol antibiotic	antibiotic efflux	resistance-nodulation-cell division (RND) antibiotic efflux pump	Salmonella enterica subsp. enterica serovar Typhimurium str. LT2	Negative
accessory	NLF5-7	GCA_024266725	GCA_024266725_01277	54.1	ARO:3002646	ARO:3002646	APH(3')-IIc is a chromosomal-encoded aminoglycoside phosphotransferase in S. maltophilia	aminoglycoside antibiotic	antibiotic inactivation	APH(3')	Stenotrophomonas maltophilia	Negative
accessory	DY-8	GCA_024584725	GCA_024584725_00353	54.5	ARO:3002646	ARO:3002646	APH(3')-IIc is a chromosomal-encoded aminoglycoside phosphotransferase in S. maltophilia	aminoglycoside antibiotic	antibiotic inactivation	APH(3')	Stenotrophomonas maltophilia	Negative
accessory	DY-8	GCA_024584725	GCA_024584725_00678	66.4	ARO:3000174	ARO:3000174	TetG is a tetracycline efflux protein found in Gram-negative bacteria. The encoding gene is found in both chromosomal and plasmid DNA where it is frequently linked to the floR, sul1, and cmlA9 genes which encode proteins that can confer florfenicol/chloramphenicol, sulfamethoxazole, and chloramphenicol resistance, respectively.	tetracycline antibiotic	antibiotic efflux	major facilitator superfamily (MFS) antibiotic efflux pump	Pseudomonas sp.	Negative
accessory	DY-8	GCA_024584725	GCA_024584725_01297	50.1	ARO:3003922	ARO:3003922	RND efflux pump conferring resistance to fluoroquinolone	diaminopyrimidine antibiotic;fluoroquinolone antibiotic;glycylcycline;nitrofuran antibiotic;tetracycline antibiotic	antibiotic efflux	resistance-nodulation-cell division (RND) antibiotic efflux pump	Escherichia coli	Negative
accessory	DY-8	GCA_024584725	GCA_024584725_01298	70.8	ARO:3003923	ARO:3003923	RND efflux pump conferring resistance to fluoroquinolone	diaminopyrimidine antibiotic;fluoroquinolone antibiotic;glycylcycline;nitrofuran antibiotic;tetracycline antibiotic	antibiotic efflux	resistance-nodulation-cell division (RND) antibiotic efflux pump	Escherichia coli	Negative
accessory	AF0001	GCA_024654895	GCA_024654895_01416	53.7	ARO:3002646	ARO:3002646	APH(3')-IIc is a chromosomal-encoded aminoglycoside phosphotransferase in S. maltophilia	aminoglycoside antibiotic	antibiotic inactivation	APH(3')	Stenotrophomonas maltophilia	Negative
accessory	AF0001	GCA_024654895	GCA_024654895_04143	62	ARO:3000791	ARO:3000791	MdsC is the outer membrane channel of the multidrug and metal efflux complex MdsABC.	carbapenem;cephalosporin;cephamycin;monobactam;penam;penem;phenicol antibiotic	antibiotic efflux	resistance-nodulation-cell division (RND) antibiotic efflux pump	Salmonella enterica subsp. enterica serovar Typhimurium str. LT2	Negative
accessory	AF0001	GCA_024654895	GCA_024654895_04145	60.5	ARO:3000789	ARO:3000789	MdsA is the membrane fusion protein of the multidrug and metal efflux complex MdsABC.	carbapenem;cephalosporin;cephamycin;monobactam;penam;penem;phenicol antibiotic	antibiotic efflux	resistance-nodulation-cell division (RND) antibiotic efflux pump	Salmonella enterica subsp. enterica serovar Typhimurium str. LT2	Negative
accessory	AF0001	GCA_024654895	GCA_024654895_04144	85.4	ARO:3000790	ARO:3000790	MdsB is the inner membrane transporter of the multidrug and metal efflux complex MdsABC. mdsB corresponds to 1 locus in Pseudomonas aeruginosa PAO1 (gene name: mexQ) and 2 loci in Pseudomonas aeruginosa LESB58.	carbapenem;cephalosporin;cephamycin;monobactam;penam;penem;phenicol antibiotic	antibiotic efflux	resistance-nodulation-cell division (RND) antibiotic efflux pump	Salmonella enterica subsp. enterica serovar Typhimurium str. LT2	Negative
accessory	AF0001	GCA_024654895	GCA_024654895_04147	62.2	ARO:3000504	ARO:3000504	GolS is a regulator activated by the presence of golD, and promotes the expression of the MdsABC efflux pump.	carbapenem;cephalosporin;cephamycin;monobactam;penam;penem;phenicol antibiotic	antibiotic efflux	resistance-nodulation-cell division (RND) antibiotic efflux pump	Salmonella enterica subsp. enterica serovar Typhimurium str. LT2	Negative
accessory	DSM 13975	GCA_026344135	GCA_026344135_02783	60.3	ARO:3000504	ARO:3000504	GolS is a regulator activated by the presence of golD, and promotes the expression of the MdsABC efflux pump.	carbapenem;cephalosporin;cephamycin;monobactam;penam;penem;phenicol antibiotic	antibiotic efflux	resistance-nodulation-cell division (RND) antibiotic efflux pump	Salmonella enterica subsp. enterica serovar Typhimurium str. LT2	Negative
accessory	DSM 13975	GCA_026344135	GCA_026344135_02785	60.5	ARO:3000789	ARO:3000789	MdsA is the membrane fusion protein of the multidrug and metal efflux complex MdsABC.	carbapenem;cephalosporin;cephamycin;monobactam;penam;penem;phenicol antibiotic	antibiotic efflux	resistance-nodulation-cell division (RND) antibiotic efflux pump	Salmonella enterica subsp. enterica serovar Typhimurium str. LT2	Negative
accessory	DSM 13975	GCA_026344135	GCA_026344135_02787	60.3	ARO:3000791	ARO:3000791	MdsC is the outer membrane channel of the multidrug and metal efflux complex MdsABC.	carbapenem;cephalosporin;cephamycin;monobactam;penam;penem;phenicol antibiotic	antibiotic efflux	resistance-nodulation-cell division (RND) antibiotic efflux pump	Salmonella enterica subsp. enterica serovar Typhimurium str. LT2	Negative
accessory	DSM 13975	GCA_026344135	GCA_026344135_02786	84.7	ARO:3000790	ARO:3000790	MdsB is the inner membrane transporter of the multidrug and metal efflux complex MdsABC. mdsB corresponds to 1 locus in Pseudomonas aeruginosa PAO1 (gene name: mexQ) and 2 loci in Pseudomonas aeruginosa LESB58.	carbapenem;cephalosporin;cephamycin;monobactam;penam;penem;phenicol antibiotic	antibiotic efflux	resistance-nodulation-cell division (RND) antibiotic efflux pump	Salmonella enterica subsp. enterica serovar Typhimurium str. LT2	Negative
accessory	DSM 13975	GCA_026344135	GCA_026344135_02925	50.6	ARO:3002645	ARO:3002645	APH(3')-IIb is a chromosomal-encoded aminoglycoside phosphotransferase in P. aeruginosa	aminoglycoside antibiotic	antibiotic inactivation	APH(3')	Pseudomonas aeruginosa	Negative
accessory	A-TC2	GCA_026344155	GCA_026344155_01392	66.2	ARO:3000174	ARO:3000174	TetG is a tetracycline efflux protein found in Gram-negative bacteria. The encoding gene is found in both chromosomal and plasmid DNA where it is frequently linked to the floR, sul1, and cmlA9 genes which encode proteins that can confer florfenicol/chloramphenicol, sulfamethoxazole, and chloramphenicol resistance, respectively.	tetracycline antibiotic	antibiotic efflux	major facilitator superfamily (MFS) antibiotic efflux pump	Pseudomonas sp.	Negative
accessory	A-TC2	GCA_026344155	GCA_026344155_01624	61.5	ARO:3000504	ARO:3000504	GolS is a regulator activated by the presence of golD, and promotes the expression of the MdsABC efflux pump.	carbapenem;cephalosporin;cephamycin;monobactam;penam;penem;phenicol antibiotic	antibiotic efflux	resistance-nodulation-cell division (RND) antibiotic efflux pump	Salmonella enterica subsp. enterica serovar Typhimurium str. LT2	Negative
accessory	A-TC2	GCA_026344155	GCA_026344155_01626	60.7	ARO:3000789	ARO:3000789	MdsA is the membrane fusion protein of the multidrug and metal efflux complex MdsABC.	carbapenem;cephalosporin;cephamycin;monobactam;penam;penem;phenicol antibiotic	antibiotic efflux	resistance-nodulation-cell division (RND) antibiotic efflux pump	Salmonella enterica subsp. enterica serovar Typhimurium str. LT2	Negative
accessory	A-TC2	GCA_026344155	GCA_026344155_01628	62	ARO:3000791	ARO:3000791	MdsC is the outer membrane channel of the multidrug and metal efflux complex MdsABC.	carbapenem;cephalosporin;cephamycin;monobactam;penam;penem;phenicol antibiotic	antibiotic efflux	resistance-nodulation-cell division (RND) antibiotic efflux pump	Salmonella enterica subsp. enterica serovar Typhimurium str. LT2	Negative
accessory	A-TC2	GCA_026344155	GCA_026344155_01627	85.2	ARO:3000790	ARO:3000790	MdsB is the inner membrane transporter of the multidrug and metal efflux complex MdsABC. mdsB corresponds to 1 locus in Pseudomonas aeruginosa PAO1 (gene name: mexQ) and 2 loci in Pseudomonas aeruginosa LESB58.	carbapenem;cephalosporin;cephamycin;monobactam;penam;penem;phenicol antibiotic	antibiotic efflux	resistance-nodulation-cell division (RND) antibiotic efflux pump	Salmonella enterica subsp. enterica serovar Typhimurium str. LT2	Negative
accessory	A-TC2	GCA_026344155	GCA_026344155_01754	54.1	ARO:3002646	ARO:3002646	APH(3')-IIc is a chromosomal-encoded aminoglycoside phosphotransferase in S. maltophilia	aminoglycoside antibiotic	antibiotic inactivation	APH(3')	Stenotrophomonas maltophilia	Negative
accessory	S1	GCA_026799675	GCA_026799675_02638	50.1	ARO:3003922	ARO:3003922	RND efflux pump conferring resistance to fluoroquinolone	diaminopyrimidine antibiotic;fluoroquinolone antibiotic;glycylcycline;nitrofuran antibiotic;tetracycline antibiotic	antibiotic efflux	resistance-nodulation-cell division (RND) antibiotic efflux pump	Escherichia coli	Negative
accessory	S1	GCA_026799675	GCA_026799675_02639	70.7	ARO:3003923	ARO:3003923	RND efflux pump conferring resistance to fluoroquinolone	diaminopyrimidine antibiotic;fluoroquinolone antibiotic;glycylcycline;nitrofuran antibiotic;tetracycline antibiotic	antibiotic efflux	resistance-nodulation-cell division (RND) antibiotic efflux pump	Escherichia coli	Negative
accessory	S1	GCA_026799675	GCA_026799675_03738	54.5	ARO:3002646	ARO:3002646	APH(3')-IIc is a chromosomal-encoded aminoglycoside phosphotransferase in S. maltophilia	aminoglycoside antibiotic	antibiotic inactivation	APH(3')	Stenotrophomonas maltophilia	Negative
accessory	NY11312	GCA_027595045	GCA_027595045_00329	50.6	ARO:3002645	ARO:3002645	APH(3')-IIb is a chromosomal-encoded aminoglycoside phosphotransferase in P. aeruginosa	aminoglycoside antibiotic	antibiotic inactivation	APH(3')	Pseudomonas aeruginosa	Negative
accessory	NY11312	GCA_027595045	GCA_027595045_00501	61.6	ARO:3000791	ARO:3000791	MdsC is the outer membrane channel of the multidrug and metal efflux complex MdsABC.	carbapenem;cephalosporin;cephamycin;monobactam;penam;penem;phenicol antibiotic	antibiotic efflux	resistance-nodulation-cell division (RND) antibiotic efflux pump	Salmonella enterica subsp. enterica serovar Typhimurium str. LT2	Negative
accessory	NY11312	GCA_027595045	GCA_027595045_00505	60.3	ARO:3000504	ARO:3000504	GolS is a regulator activated by the presence of golD, and promotes the expression of the MdsABC efflux pump.	carbapenem;cephalosporin;cephamycin;monobactam;penam;penem;phenicol antibiotic	antibiotic efflux	resistance-nodulation-cell division (RND) antibiotic efflux pump	Salmonella enterica subsp. enterica serovar Typhimurium str. LT2	Negative
accessory	NY11312	GCA_027595045	GCA_027595045_00503	61.3	ARO:3000789	ARO:3000789	MdsA is the membrane fusion protein of the multidrug and metal efflux complex MdsABC.	carbapenem;cephalosporin;cephamycin;monobactam;penam;penem;phenicol antibiotic	antibiotic efflux	resistance-nodulation-cell division (RND) antibiotic efflux pump	Salmonella enterica subsp. enterica serovar Typhimurium str. LT2	Negative
accessory	NY11312	GCA_027595045	GCA_027595045_00502	85.3	ARO:3000790	ARO:3000790	MdsB is the inner membrane transporter of the multidrug and metal efflux complex MdsABC. mdsB corresponds to 1 locus in Pseudomonas aeruginosa PAO1 (gene name: mexQ) and 2 loci in Pseudomonas aeruginosa LESB58.	carbapenem;cephalosporin;cephamycin;monobactam;penam;penem;phenicol antibiotic	antibiotic efflux	resistance-nodulation-cell division (RND) antibiotic efflux pump	Salmonella enterica subsp. enterica serovar Typhimurium str. LT2	Negative
accessory	NY11312	GCA_027595045	GCA_027595045_02749	61.6	ARO:3003209	ARO:3003209	fosA5 is a fosfomycin resistance gene isolated from clinical strain of Escherichia coli E265. It is susceptible to amikacin, tetracycline and imipenem, and resistant to sulphonamide, cephalosporins, gentamicin, ciprofloxacin, chloramphenicol and streptomycin	fosfomycin	antibiotic inactivation	fosfomycin thiol transferase	Escherichia coli	Negative
accessory	JF101	GCA_029000325	GCA_029000325_00474	54.1	ARO:3002646	ARO:3002646	APH(3')-IIc is a chromosomal-encoded aminoglycoside phosphotransferase in S. maltophilia	aminoglycoside antibiotic	antibiotic inactivation	APH(3')	Stenotrophomonas maltophilia	Negative
accessory	JF101	GCA_029000325	GCA_029000325_00592	62	ARO:3000791	ARO:3000791	MdsC is the outer membrane channel of the multidrug and metal efflux complex MdsABC.	carbapenem;cephalosporin;cephamycin;monobactam;penam;penem;phenicol antibiotic	antibiotic efflux	resistance-nodulation-cell division (RND) antibiotic efflux pump	Salmonella enterica subsp. enterica serovar Typhimurium str. LT2	Negative
accessory	JF101	GCA_029000325	GCA_029000325_00594	60.8	ARO:3000789	ARO:3000789	MdsA is the membrane fusion protein of the multidrug and metal efflux complex MdsABC.	carbapenem;cephalosporin;cephamycin;monobactam;penam;penem;phenicol antibiotic	antibiotic efflux	resistance-nodulation-cell division (RND) antibiotic efflux pump	Salmonella enterica subsp. enterica serovar Typhimurium str. LT2	Negative
accessory	JF101	GCA_029000325	GCA_029000325_00596	61.5	ARO:3000504	ARO:3000504	GolS is a regulator activated by the presence of golD, and promotes the expression of the MdsABC efflux pump.	carbapenem;cephalosporin;cephamycin;monobactam;penam;penem;phenicol antibiotic	antibiotic efflux	resistance-nodulation-cell division (RND) antibiotic efflux pump	Salmonella enterica subsp. enterica serovar Typhimurium str. LT2	Negative
accessory	JF101	GCA_029000325	GCA_029000325_00593	85.4	ARO:3000790	ARO:3000790	MdsB is the inner membrane transporter of the multidrug and metal efflux complex MdsABC. mdsB corresponds to 1 locus in Pseudomonas aeruginosa PAO1 (gene name: mexQ) and 2 loci in Pseudomonas aeruginosa LESB58.	carbapenem;cephalosporin;cephamycin;monobactam;penam;penem;phenicol antibiotic	antibiotic efflux	resistance-nodulation-cell division (RND) antibiotic efflux pump	Salmonella enterica subsp. enterica serovar Typhimurium str. LT2	Negative
accessory	NCTC10388	GCA_900445215	GCA_900445215_00143	50.1	ARO:3003922	ARO:3003922	RND efflux pump conferring resistance to fluoroquinolone	diaminopyrimidine antibiotic;fluoroquinolone antibiotic;glycylcycline;nitrofuran antibiotic;tetracycline antibiotic	antibiotic efflux	resistance-nodulation-cell division (RND) antibiotic efflux pump	Escherichia coli	Negative
accessory	NCTC10388	GCA_900445215	GCA_900445215_00144	70.6	ARO:3003923	ARO:3003923	RND efflux pump conferring resistance to fluoroquinolone	diaminopyrimidine antibiotic;fluoroquinolone antibiotic;glycylcycline;nitrofuran antibiotic;tetracycline antibiotic	antibiotic efflux	resistance-nodulation-cell division (RND) antibiotic efflux pump	Escherichia coli	Negative
accessory	NCTC10388	GCA_900445215	GCA_900445215_02558	54.5	ARO:3002646	ARO:3002646	APH(3')-IIc is a chromosomal-encoded aminoglycoside phosphotransferase in S. maltophilia	aminoglycoside antibiotic	antibiotic inactivation	APH(3')	Stenotrophomonas maltophilia	Negative
accessory	SRR1763383	GCA_937863365	GCA_937863365_00884	61.8	ARO:3000791	ARO:3000791	MdsC is the outer membrane channel of the multidrug and metal efflux complex MdsABC.	carbapenem;cephalosporin;cephamycin;monobactam;penam;penem;phenicol antibiotic	antibiotic efflux	resistance-nodulation-cell division (RND) antibiotic efflux pump	Salmonella enterica subsp. enterica serovar Typhimurium str. LT2	Negative
accessory	SRR1763383	GCA_937863365	GCA_937863365_00886	59.5	ARO:3000789	ARO:3000789	MdsA is the membrane fusion protein of the multidrug and metal efflux complex MdsABC.	carbapenem;cephalosporin;cephamycin;monobactam;penam;penem;phenicol antibiotic	antibiotic efflux	resistance-nodulation-cell division (RND) antibiotic efflux pump	Salmonella enterica subsp. enterica serovar Typhimurium str. LT2	Negative
accessory	SRR1763383	GCA_937863365	GCA_937863365_00888	61.5	ARO:3000504	ARO:3000504	GolS is a regulator activated by the presence of golD, and promotes the expression of the MdsABC efflux pump.	carbapenem;cephalosporin;cephamycin;monobactam;penam;penem;phenicol antibiotic	antibiotic efflux	resistance-nodulation-cell division (RND) antibiotic efflux pump	Salmonella enterica subsp. enterica serovar Typhimurium str. LT2	Negative
accessory	SRR1763383	GCA_937863365	GCA_937863365_00885	85.4	ARO:3000790	ARO:3000790	MdsB is the inner membrane transporter of the multidrug and metal efflux complex MdsABC. mdsB corresponds to 1 locus in Pseudomonas aeruginosa PAO1 (gene name: mexQ) and 2 loci in Pseudomonas aeruginosa LESB58.	carbapenem;cephalosporin;cephamycin;monobactam;penam;penem;phenicol antibiotic	antibiotic efflux	resistance-nodulation-cell division (RND) antibiotic efflux pump	Salmonella enterica subsp. enterica serovar Typhimurium str. LT2	Negative
accessory	SRR1763383	GCA_937863365	GCA_937863365_03553	54.5	ARO:3002646	ARO:3002646	APH(3')-IIc is a chromosomal-encoded aminoglycoside phosphotransferase in S. maltophilia	aminoglycoside antibiotic	antibiotic inactivation	APH(3')	Stenotrophomonas maltophilia	Negative
accessory	SRR10754060	GCA_946479345	GCA_946479345_02241	50.6	ARO:3002645	ARO:3002645	APH(3')-IIb is a chromosomal-encoded aminoglycoside phosphotransferase in P. aeruginosa	aminoglycoside antibiotic	antibiotic inactivation	APH(3')	Pseudomonas aeruginosa	Negative
